# Supplementary material for: Dichloridobis(1-ethyl-2,6-dimethyl­pyridinium-4-olate-κO)zinc(II)
Source: Acta Crystallogr Sect E Struct Rep Online. 2010 Oct 23;66(Pt 11):m1448. doi: 10.1107/S160053681004119X (PMC3009362; doi:10.1107/S160053681004119X)
Supplement: Supplementary file 1 [file e-66-m1448-sup1.cif]

##############################################################################
###                                                                        ###
###        Electronic paper (Acta Crystallographica Section E)             ###
###                                                                        ###
##############################################################################
#                                                                            #
# This CIF contains the data in a paper accepted for publication in Acta     #
# Crystallographica Section E. It conforms to the requirements of Notes      #
# for Authors for Section E, and has been peer reviewed under the auspices   #
# of the IUCr Commission on Journals.                                        #
#                                                                            #
# Full details of the Crystallographic Information File format               #
# are given in the paper "The Crystallographic Information File (CIF):       #
# a New Standard Archive File for Crystallography" by S. R. Hall, F. H.      #
# Allen and I. D. Brown [Acta Cryst. (1991), A47, 655-685].                  #
#                                                                            #
# The current version of the core CIF dictionary is obtainable from          #
# ftp://ftp.iucr.org/pub/cif_core.dic. The current version number is 2.4.    #
#                                                                            #
# Software is freely available for graphical display of the structure(s) in  #
# this CIF.  For information consult the CIF home page http://www.iucr.org/  #
# cif/home.html                                                              #
#                                                                            #
# This file may be used for bona fide research purposes within the           #
# scientific community so long as proper attribution is given to the journal # 
# article from which it was obtained.                                        #
#                                                                            #
##############################################################################
                                             
data_global
_audit_creation_method     SHELXL-97
_journal_date_recd_electronic     2010-08-24
_journal_date_accepted     2010-10-13
_journal_name_full     'Acta Crystallographica, Section E'
_journal_year     2010
_journal_volume     66
_journal_issue     11
_journal_page_first     m1448
_journal_page_last     m1448
_journal_paper_category     QM
_journal_coeditor_code     CI5172
_publ_contact_author_name     ' M.N. Ponnuswamy '
_publ_contact_author_address
;   Centre of Advanced Study in Crystallography and Biophysics
    University of Madras
    Guindy Campus
    Chennai - 600 025
    India
;
_publ_contact_author_email     'mnpsy2004@yahoo.com'
_publ_contact_author_fax     '+9144 22352494'
_publ_contact_author_phone     '+9144 22202773'
_publ_section_title
;
Dichloridobis(1-ethyl-2,6-dimethylpyridinium-4-olate-\k<i>O</i>)zinc(II)
;
loop_
    _publ_author_name
    _publ_author_address
    'M. Thenmozhi'
;
Centre of Advanced Study in Crystallography and Biophysics
University of Madras
Guindy Campus
Chennai 600025
India
;
    'A. Philominal'
;
Department of Physics
Bharathidasan University
Tiruchirappalli 620024
India.
;
    'S. Dhanuskodi'
;
Department of Physics
Bharathidasan University
Tiruchirappalli 620024
India.
;
    'M. N. Ponnuswamy'
;
Centre of Advanced Study in Crystallography and Biophysics
University of Madras
Guindy Campus
Chennai 600025
India
;
data_I
_audit_creation_method     SHELXL-97
_chemical_name_systematic
;
Dichloridobis(1-ethyl-2,6-dimethylpyridinium-4-olate-\k<i>O</i>)zinc(II)
;
_chemical_name_common
;
;
_chemical_formula_moiety     '[Zn Cl2 (C9 H13 N O)2]'
_chemical_formula_sum     'C18 H26 Cl2 N2 O2 Zn'
_chemical_formula_iupac     '[Zn Cl2 (C9 H13 N O)2]'
_chemical_formula_weight     438.68
_chemical_melting_point     ?
_symmetry_cell_setting     monoclinic
_symmetry_space_group_name_H-M     'C 2/c'
_symmetry_space_group_name_Hall     '-C 2yc'
loop_
    _symmetry_equiv_pos_as_xyz
    'x, y, z'
    '-x, y, -z+1/2'
    'x+1/2, y+1/2, z'
    '-x+1/2, y+1/2, -z+1/2'
    '-x, -y, -z'
    'x, -y, z-1/2'
    '-x+1/2, -y+1/2, -z'
    'x+1/2, -y+1/2, z-1/2'
_cell_length_a     30.365(2)
_cell_length_b     8.5366(6)
_cell_length_c     15.7982(12)
_cell_angle_alpha     90.00
_cell_angle_beta     94.281(4)
_cell_angle_gamma     90.00
_cell_volume     4083.7(5)
_cell_formula_units_Z     8
_cell_measurement_reflns_used     5069
_cell_measurement_theta_min     1.34
_cell_measurement_theta_max     28.33
_cell_measurement_temperature     293(2)
_exptl_crystal_description     Block
_exptl_crystal_colour     Yellow
_exptl_crystal_size_max     0.25
_exptl_crystal_size_mid     0.25
_exptl_crystal_size_min     0.23
_exptl_crystal_density_diffrn     1.427
_exptl_crystal_density_meas     ?
_exptl_crystal_density_method     'not measured'
_exptl_crystal_F_000     1824
_exptl_absorpt_coefficient_mu     1.478
_exptl_absorpt_correction_type     multi-scan
_exptl_absorpt_process_details     '(SADABS, Bruker, 2008)'
_exptl_absorpt_correction_T_min     0.7089
_exptl_absorpt_correction_T_max     0.7274
_exptl_special_details     ?
_diffrn_ambient_temperature     293(2)
_diffrn_radiation_type     MoK\a
_diffrn_radiation_wavelength     0.71073
_diffrn_radiation_source     'fine-focus sealed tube'
_diffrn_radiation_monochromator     graphite
_diffrn_measurement_device_type
                              'Bruker SMART APEXII area-detector diffractometer'
_diffrn_measurement_method     '\w and \f scans'
_diffrn_detector_area_resol_mean     ?
_diffrn_reflns_number     19140
_diffrn_reflns_av_R_equivalents     0.0420
_diffrn_reflns_av_sigmaI/netI     0.0375
_diffrn_reflns_theta_min     1.34
_diffrn_reflns_theta_max     28.33
_diffrn_reflns_theta_full     25.00
_diffrn_measured_fraction_theta_max     0.997
_diffrn_measured_fraction_theta_full     1.000
_diffrn_reflns_limit_h_min     -40
_diffrn_reflns_limit_h_max     40
_diffrn_reflns_limit_k_min     -11
_diffrn_reflns_limit_k_max     10
_diffrn_reflns_limit_l_min     -21
_diffrn_reflns_limit_l_max     20
_diffrn_standards_number     0
_diffrn_standards_interval_count     .
_diffrn_standards_interval_time     .
_diffrn_standards_decay_%     ?
_refine_special_details
;
 Refinement of F^2^ against ALL reflections.  The weighted R-factor wR and
 goodness of fit S are based on F^2^, conventional R-factors R are based
 on F, with F set to zero for negative F^2^. The threshold expression of
 F^2^ > 2sigma(F^2^) is used only for calculating R-factors(gt) etc. and is
 not relevant to the choice of reflections for refinement.  R-factors based
 on F^2^ are statistically about twice as large as those based on F, and R-
 factors based on ALL data will be even larger.
;
_reflns_number_total     5069
_reflns_number_gt     4248
_reflns_threshold_expression     I>2\s(I)
_refine_ls_structure_factor_coef     Fsqd
_refine_ls_matrix_type     full
_refine_ls_R_factor_all     0.0389
_refine_ls_R_factor_gt     0.0307
_refine_ls_wR_factor_gt     0.0791
_refine_ls_wR_factor_ref     0.0840
_refine_ls_goodness_of_fit_ref     0.994
_refine_ls_restrained_S_all     0.994
_refine_ls_number_reflns     5069
_refine_ls_number_parameters     233
_refine_ls_number_restraints     0
_refine_ls_hydrogen_treatment     constr
_refine_ls_weighting_scheme     calc
_refine_ls_weighting_details
         'calc w=1/[\s^2^(Fo^2^)+(0.0343P)^2^+3.3394P] where P=(Fo^2^+2Fc^2^)/3'
_atom_sites_solution_hydrogens     geom
_atom_sites_solution_primary     direct
_atom_sites_solution_secondary     difmap
_refine_ls_shift/su_max     0.001
_refine_ls_shift/su_mean     <0.001
_refine_diff_density_max     0.611
_refine_diff_density_min     -0.564
_refine_ls_extinction_method     SHELXL97
_refine_ls_extinction_coef     0.00082(11)
_refine_ls_extinction_expression
                                  'Fc^*^=kFc[1+0.001xFc^2^\l^3^/sin(2\q)]^-1/4^'
loop_
    _atom_type_symbol
    _atom_type_description
    _atom_type_scat_dispersion_real
    _atom_type_scat_dispersion_imag
    _atom_type_scat_source
    'C' 'C' 0.0033 0.0016
                         'International Tables Vol C Tables 4.2.6.8 and 6.1.1.4'
    'H' 'H' 0.0000 0.0000
                         'International Tables Vol C Tables 4.2.6.8 and 6.1.1.4'
    'Cl' 'Cl' 0.1484 0.1585
                         'International Tables Vol C Tables 4.2.6.8 and 6.1.1.4'
    'N' 'N' 0.0061 0.0033
                         'International Tables Vol C Tables 4.2.6.8 and 6.1.1.4'
    'O' 'O' 0.0106 0.0060
                         'International Tables Vol C Tables 4.2.6.8 and 6.1.1.4'
    'Zn' 'Zn' 0.2839 1.4301
                         'International Tables Vol C Tables 4.2.6.8 and 6.1.1.4'
_computing_data_collection     'APEX2 (Bruker, 2008)'
_computing_cell_refinement     'SAINT (Bruker, 2008)'
_computing_data_reduction     'SAINT (Bruker, 2008)'
_computing_structure_solution     'SHELXS97 (Sheldrick, 2008)'
_computing_structure_refinement     'SHELXS97 (Sheldrick, 2008)'
_computing_molecular_graphics     'ORTEP-3 (Farrugia, 1997)'
_computing_publication_material
                            'SHELXL97 (Sheldrick, 2008) and PLATON (Spek, 2009)'
loop_
    _atom_site_type_symbol
    _atom_site_label
    _atom_site_fract_x
    _atom_site_fract_y
    _atom_site_fract_z
    _atom_site_U_iso_or_equiv
    _atom_site_adp_type
    _atom_site_calc_flag
    _atom_site_refinement_flags
    _atom_site_occupancy
    _atom_site_disorder_assembly
    _atom_site_disorder_group
    C C2 -0.01906(5) 1.0155(2) 0.10794(11) 0.0359(4) Uani d . 1 . .
    C C3 0.01997(6) 0.9693(2) 0.14837(11) 0.0374(4) Uani d . 1 . .
    H H3 0.0255 0.8629 0.1558 0.045 Uiso calc R 1 . .
    C C4 0.05235(5) 1.0787(2) 0.17944(11) 0.0364(4) Uani d . 1 . .
    C C5 0.04059(5) 1.2375(2) 0.16743(12) 0.0383(4) Uani d . 1 . .
    H H5 0.0603 1.3145 0.1880 0.046 Uiso calc R 1 . .
    C C6 0.00144(6) 1.2821(2) 0.12668(11) 0.0377(4) Uani d . 1 . .
    C C7 -0.07005(6) 1.2200(3) 0.04757(12) 0.0466(4) Uani d . 1 . .
    H H7A -0.0797 1.1375 0.0082 0.056 Uiso calc R 1 . .
    H H7B -0.0646 1.3131 0.0147 0.056 Uiso calc R 1 . .
    C C8 -0.10658(6) 1.2540(3) 0.10526(14) 0.0568(5) Uani d . 1 . .
    H H8A -0.1111 1.1639 0.1399 0.085 Uiso calc R 1 . .
    H H8B -0.1334 1.2777 0.0715 0.085 Uiso calc R 1 . .
    H H8C -0.0984 1.3419 0.1409 0.085 Uiso calc R 1 . .
    C C9 -0.05273(7) 0.8962(3) 0.07675(14) 0.0507(5) Uani d . 1 . .
    H H9A -0.0810 0.9241 0.0956 0.076 Uiso calc R 1 . .
    H H9B -0.0442 0.7949 0.0988 0.076 Uiso calc R 1 . .
    H H9C -0.0545 0.8931 0.0159 0.076 Uiso calc R 1 . .
    C C10 -0.00998(7) 1.4522(2) 0.11818(15) 0.0554(5) Uani d . 1 . .
    H H10A -0.0341 1.4755 0.1520 0.083 Uiso calc R 1 . .
    H H10B -0.0183 1.4759 0.0598 0.083 Uiso calc R 1 . .
    H H10C 0.0152 1.5142 0.1374 0.083 Uiso calc R 1 . .
    C C12 0.26273(6) 0.9691(2) 0.45067(12) 0.0416(4) Uani d . 1 . .
    C C13 0.21875(6) 0.9588(2) 0.42739(12) 0.0419(4) Uani d . 1 . .
    H H13 0.1987 0.9930 0.4650 0.050 Uiso calc R 1 . .
    C C14 0.20270(6) 0.8981(2) 0.34832(11) 0.0391(4) Uani d . 1 . .
    C C15 0.23516(6) 0.8424(2) 0.29655(13) 0.0459(4) Uani d . 1 . .
    H H15 0.2263 0.7964 0.2447 0.055 Uiso calc R 1 . .
    C C16 0.27915(6) 0.8540(2) 0.32029(13) 0.0434(4) Uani d . 1 . .
    C C17 0.34104(6) 0.9425(2) 0.41988(14) 0.0468(4) Uani d . 1 . .
    H H17A 0.3451 1.0363 0.4542 0.056 Uiso calc R 1 . .
    H H17B 0.3561 0.9581 0.3686 0.056 Uiso calc R 1 . .
    C C18 0.36164(8) 0.8059(3) 0.46811(18) 0.0676(7) Uani d . 1 . .
    H H18A 0.3477 0.7925 0.5202 0.101 Uiso calc R 1 . .
    H H18B 0.3926 0.8254 0.4805 0.101 Uiso calc R 1 . .
    H H18C 0.3578 0.7127 0.4344 0.101 Uiso calc R 1 . .
    C C19 0.27833(7) 1.0377(3) 0.53495(15) 0.0652(7) Uani d . 1 . .
    H H19A 0.2934 1.1346 0.5264 0.098 Uiso calc R 1 . .
    H H19B 0.2981 0.9657 0.5649 0.098 Uiso calc R 1 . .
    H H19C 0.2534 1.0567 0.5676 0.098 Uiso calc R 1 . .
    C C20 0.31287(8) 0.7970(4) 0.26254(16) 0.0698(7) Uani d . 1 . .
    H H20A 0.2981 0.7509 0.2127 0.105 Uiso calc R 1 . .
    H H20B 0.3315 0.7201 0.2916 0.105 Uiso calc R 1 . .
    H H20C 0.3306 0.8836 0.2463 0.105 Uiso calc R 1 . .
    Cl Cl1 0.08868(2) 0.63005(6) 0.23807(5) 0.06526(17) Uani d . 1 . .
    Cl Cl2 0.163428(18) 0.86170(7) 0.10513(3) 0.05362(14) Uani d . 1 . .
    N N1 -0.02813(5) 1.17136(17) 0.09508(9) 0.0364(3) Uani d . 1 . .
    N N11 0.29302(5) 0.92018(19) 0.39652(10) 0.0401(3) Uani d . 1 . .
    O O1 0.08947(4) 1.04133(16) 0.21754(10) 0.0509(3) Uani d . 1 . .
    O O2 0.16095(4) 0.89431(19) 0.32761(9) 0.0514(3) Uani d . 1 . .
    Zn Zn1 0.126091(6) 0.85132(2) 0.221676(13) 0.03522(8) Uani d . 1 . .
loop_
    _atom_site_aniso_label
    _atom_site_aniso_U_11
    _atom_site_aniso_U_22
    _atom_site_aniso_U_33
    _atom_site_aniso_U_12
    _atom_site_aniso_U_13
    _atom_site_aniso_U_23
    C2 0.0331(8) 0.0397(9) 0.0349(9) -0.0027(7) 0.0028(6) -0.0047(7)
    C3 0.0367(8) 0.0331(8) 0.0420(10) 0.0009(7) 0.0001(7) -0.0038(7)
    C4 0.0311(8) 0.0414(9) 0.0365(9) 0.0019(7) 0.0006(6) -0.0082(7)
    C5 0.0337(8) 0.0372(9) 0.0442(10) -0.0028(7) 0.0040(7) -0.0086(7)
    C6 0.0366(8) 0.0377(9) 0.0395(9) 0.0019(7) 0.0082(7) -0.0019(7)
    C7 0.0382(9) 0.0612(12) 0.0391(10) 0.0070(8) -0.0048(7) 0.0064(9)
    C8 0.0358(10) 0.0771(15) 0.0569(13) 0.0145(10) -0.0002(9) 0.0079(11)
    C9 0.0406(10) 0.0522(11) 0.0583(13) -0.0106(8) -0.0028(9) -0.0086(10)
    C10 0.0540(12) 0.0411(11) 0.0712(15) 0.0064(9) 0.0054(10) 0.0025(10)
    C12 0.0338(8) 0.0507(10) 0.0400(10) -0.0015(7) 0.0008(7) -0.0080(8)
    C13 0.0310(8) 0.0549(11) 0.0399(10) 0.0011(7) 0.0034(7) -0.0087(8)
    C14 0.0317(8) 0.0471(10) 0.0380(9) 0.0013(7) 0.0003(7) -0.0002(8)
    C15 0.0391(9) 0.0613(12) 0.0366(10) 0.0061(8) -0.0023(7) -0.0105(8)
    C16 0.0363(9) 0.0532(11) 0.0408(10) 0.0074(7) 0.0042(7) -0.0036(8)
    C17 0.0316(8) 0.0511(11) 0.0574(12) -0.0015(8) 0.0010(8) 0.0057(9)
    C18 0.0505(13) 0.0731(15) 0.0773(17) 0.0136(11) -0.0076(11) 0.0157(13)
    C19 0.0414(11) 0.0977(19) 0.0556(13) -0.0049(11) -0.0026(9) -0.0305(13)
    C20 0.0456(12) 0.106(2) 0.0580(14) 0.0179(12) 0.0083(10) -0.0213(14)
    Cl1 0.0609(3) 0.0442(3) 0.0936(5) -0.0149(2) 0.0257(3) -0.0035(3)
    Cl2 0.0553(3) 0.0670(3) 0.0395(3) -0.0098(2) 0.0095(2) 0.0006(2)
    N1 0.0302(7) 0.0440(8) 0.0349(8) 0.0032(6) 0.0014(5) -0.0004(6)
    N11 0.0280(7) 0.0478(9) 0.0439(8) 0.0019(6) -0.0009(6) -0.0009(7)
    O1 0.0375(7) 0.0462(7) 0.0660(9) 0.0066(6) -0.0154(6) -0.0122(7)
    O2 0.0296(6) 0.0840(10) 0.0399(7) 0.0028(6) -0.0032(5) -0.0090(7)
    Zn1 0.02879(11) 0.03822(13) 0.03829(13) -0.00233(7) 0.00007(8) -0.00281(8)
_geom_special_details
;
 All esds (except the esd in the dihedral angle between two l.s. planes)
 are estimated using the full covariance matrix.  The cell esds are taken
 into account individually in the estimation of esds in distances, angles
 and torsion angles; correlations between esds in cell parameters are only
 used when they are defined by crystal symmetry.  An approximate (isotropic)
 treatment of cell esds is used for estimating esds involving l.s. planes.
;
loop_
    _geom_bond_atom_site_label_1
    _geom_bond_atom_site_label_2
    _geom_bond_site_symmetry_2
    _geom_bond_distance
    _geom_bond_publ_flag
    C2 C3 . 1.362(2) ?
    C2 N1 . 1.371(2) ?
    C2 C9 . 1.500(2) ?
    C3 C4 . 1.416(2) ?
    C3 H3 . 0.93 ?
    C4 O1 . 1.278(2) ?
    C4 C5 . 1.412(3) ?
    C5 C6 . 1.363(2) ?
    C5 H5 . 0.93 ?
    C6 N1 . 1.372(2) ?
    C6 C10 . 1.496(3) ?
    C7 N1 . 1.488(2) ?
    C7 C8 . 1.515(3) ?
    C7 H7A . 0.97 ?
    C7 H7B . 0.97 ?
    C8 H8A . 0.96 ?
    C8 H8B . 0.96 ?
    C8 H8C . 0.96 ?
    C9 H9A . 0.96 ?
    C9 H9B . 0.96 ?
    C9 H9C . 0.96 ?
    C10 H10A . 0.96 ?
    C10 H10B . 0.96 ?
    C10 H10C . 0.96 ?
    C12 C13 . 1.361(2) ?
    C12 N11 . 1.367(2) ?
    C12 C19 . 1.498(3) ?
    C13 C14 . 1.406(3) ?
    C13 H13 . 0.93 ?
    C14 O2 . 1.286(2) ?
    C14 C15 . 1.409(3) ?
    C15 C16 . 1.364(3) ?
    C15 H15 . 0.93 ?
    C16 N11 . 1.368(2) ?
    C16 C20 . 1.502(3) ?
    C17 N11 . 1.490(2) ?
    C17 C18 . 1.503(3) ?
    C17 H17A . 0.97 ?
    C17 H17B . 0.97 ?
    C18 H18A . 0.96 ?
    C18 H18B . 0.96 ?
    C18 H18C . 0.96 ?
    C19 H19A . 0.96 ?
    C19 H19B . 0.96 ?
    C19 H19C . 0.96 ?
    C20 H20A . 0.96 ?
    C20 H20B . 0.96 ?
    C20 H20C . 0.96 ?
    Cl1 Zn1 . 2.2292(5) y
    Cl2 Zn1 . 2.2349(6) y
    O1 Zn1 . 1.9649(13) y
    O2 Zn1 . 1.9472(13) y
loop_
    _geom_angle_atom_site_label_1
    _geom_angle_atom_site_label_2
    _geom_angle_atom_site_label_3
    _geom_angle_site_symmetry_1
    _geom_angle_site_symmetry_3
    _geom_angle
    _geom_angle_publ_flag
    C3 C2 N1 . . 120.57(15) ?
    C3 C2 C9 . . 120.36(17) ?
    N1 C2 C9 . . 119.07(16) ?
    C2 C3 C4 . . 121.94(16) ?
    C2 C3 H3 . . 119.0 ?
    C4 C3 H3 . . 119.0 ?
    O1 C4 C5 . . 120.54(16) ?
    O1 C4 C3 . . 124.33(17) ?
    C5 C4 C3 . . 115.12(15) ?
    C6 C5 C4 . . 122.31(16) ?
    C6 C5 H5 . . 118.8 ?
    C4 C5 H5 . . 118.8 ?
    C5 C6 N1 . . 120.23(16) ?
    C5 C6 C10 . . 120.08(17) ?
    N1 C6 C10 . . 119.67(16) ?
    N1 C7 C8 . . 112.78(16) ?
    N1 C7 H7A . . 109.0 ?
    C8 C7 H7A . . 109.0 ?
    N1 C7 H7B . . 109.0 ?
    C8 C7 H7B . . 109.0 ?
    H7A C7 H7B . . 107.8 ?
    C7 C8 H8A . . 109.5 ?
    C7 C8 H8B . . 109.5 ?
    H8A C8 H8B . . 109.5 ?
    C7 C8 H8C . . 109.5 ?
    H8A C8 H8C . . 109.5 ?
    H8B C8 H8C . . 109.5 ?
    C2 C9 H9A . . 109.5 ?
    C2 C9 H9B . . 109.5 ?
    H9A C9 H9B . . 109.5 ?
    C2 C9 H9C . . 109.5 ?
    H9A C9 H9C . . 109.5 ?
    H9B C9 H9C . . 109.5 ?
    C6 C10 H10A . . 109.5 ?
    C6 C10 H10B . . 109.5 ?
    H10A C10 H10B . . 109.5 ?
    C6 C10 H10C . . 109.5 ?
    H10A C10 H10C . . 109.5 ?
    H10B C10 H10C . . 109.5 ?
    C13 C12 N11 . . 120.20(16) ?
    C13 C12 C19 . . 120.27(17) ?
    N11 C12 C19 . . 119.51(16) ?
    C12 C13 C14 . . 122.15(17) ?
    C12 C13 H13 . . 118.9 ?
    C14 C13 H13 . . 118.9 ?
    O2 C14 C13 . . 120.34(16) ?
    O2 C14 C15 . . 124.24(17) ?
    C13 C14 C15 . . 115.41(16) ?
    C16 C15 C14 . . 121.93(18) ?
    C16 C15 H15 . . 119.0 ?
    C14 C15 H15 . . 119.0 ?
    C15 C16 N11 . . 120.19(17) ?
    C15 C16 C20 . . 120.50(19) ?
    N11 C16 C20 . . 119.30(17) ?
    N11 C17 C18 . . 112.90(17) ?
    N11 C17 H17A . . 109.0 ?
    C18 C17 H17A . . 109.0 ?
    N11 C17 H17B . . 109.0 ?
    C18 C17 H17B . . 109.0 ?
    H17A C17 H17B . . 107.8 ?
    C17 C18 H18A . . 109.5 ?
    C17 C18 H18B . . 109.5 ?
    H18A C18 H18B . . 109.5 ?
    C17 C18 H18C . . 109.5 ?
    H18A C18 H18C . . 109.5 ?
    H18B C18 H18C . . 109.5 ?
    C12 C19 H19A . . 109.5 ?
    C12 C19 H19B . . 109.5 ?
    H19A C19 H19B . . 109.5 ?
    C12 C19 H19C . . 109.5 ?
    H19A C19 H19C . . 109.5 ?
    H19B C19 H19C . . 109.5 ?
    C16 C20 H20A . . 109.5 ?
    C16 C20 H20B . . 109.5 ?
    H20A C20 H20B . . 109.5 ?
    C16 C20 H20C . . 109.5 ?
    H20A C20 H20C . . 109.5 ?
    H20B C20 H20C . . 109.5 ?
    C2 N1 C6 . . 119.74(14) ?
    C2 N1 C7 . . 120.04(15) ?
    C6 N1 C7 . . 120.21(15) ?
    C12 N11 C16 . . 119.99(15) ?
    C12 N11 C17 . . 119.84(15) ?
    C16 N11 C17 . . 120.15(16) ?
    C4 O1 Zn1 . . 134.31(12) ?
    C14 O2 Zn1 . . 133.29(12) ?
    O2 Zn1 O1 . . 98.22(6) ?
    O2 Zn1 Cl1 . . 107.99(5) ?
    O1 Zn1 Cl1 . . 114.29(5) ?
    O2 Zn1 Cl2 . . 115.09(4) ?
    O1 Zn1 Cl2 . . 105.10(5) ?
    Cl1 Zn1 Cl2 . . 115.06(2) ?
loop_
    _geom_torsion_atom_site_label_1
    _geom_torsion_atom_site_label_2
    _geom_torsion_atom_site_label_3
    _geom_torsion_atom_site_label_4
    _geom_torsion_site_symmetry_1
    _geom_torsion_site_symmetry_2
    _geom_torsion_site_symmetry_3
    _geom_torsion_site_symmetry_4
    _geom_torsion
    _geom_torsion_publ_flag
    N1 C2 C3 C4 . . . . 0.7(3) ?
    C9 C2 C3 C4 . . . . -179.34(17) ?
    C2 C3 C4 O1 . . . . -179.80(18) ?
    C2 C3 C4 C5 . . . . 1.7(3) ?
    O1 C4 C5 C6 . . . . 179.59(18) ?
    C3 C4 C5 C6 . . . . -1.8(3) ?
    C4 C5 C6 N1 . . . . -0.4(3) ?
    C4 C5 C6 C10 . . . . 178.01(17) ?
    N11 C12 C13 C14 . . . . 0.2(3) ?
    C19 C12 C13 C14 . . . . 178.8(2) ?
    C12 C13 C14 O2 . . . . -178.01(19) ?
    C12 C13 C14 C15 . . . . 2.7(3) ?
    O2 C14 C15 C16 . . . . 177.7(2) ?
    C13 C14 C15 C16 . . . . -3.0(3) ?
    C14 C15 C16 N11 . . . . 0.4(3) ?
    C14 C15 C16 C20 . . . . -178.5(2) ?
    C3 C2 N1 C6 . . . . -3.1(3) ?
    C9 C2 N1 C6 . . . . 176.98(17) ?
    C3 C2 N1 C7 . . . . 177.37(16) ?
    C9 C2 N1 C7 . . . . -2.6(2) ?
    C5 C6 N1 C2 . . . . 2.9(3) ?
    C10 C6 N1 C2 . . . . -175.51(17) ?
    C5 C6 N1 C7 . . . . -177.53(17) ?
    C10 C6 N1 C7 . . . . 4.0(2) ?
    C8 C7 N1 C2 . . . . 93.7(2) ?
    C8 C7 N1 C6 . . . . -85.9(2) ?
    C13 C12 N11 C16 . . . . -3.0(3) ?
    C19 C12 N11 C16 . . . . 178.4(2) ?
    C13 C12 N11 C17 . . . . 175.60(18) ?
    C19 C12 N11 C17 . . . . -3.0(3) ?
    C15 C16 N11 C12 . . . . 2.7(3) ?
    C20 C16 N11 C12 . . . . -178.4(2) ?
    C15 C16 N11 C17 . . . . -175.92(18) ?
    C20 C16 N11 C17 . . . . 3.0(3) ?
    C18 C17 N11 C12 . . . . 90.0(2) ?
    C18 C17 N11 C16 . . . . -91.4(2) ?
    C5 C4 O1 Zn1 . . . . -160.08(14) ?
    C3 C4 O1 Zn1 . . . . 21.5(3) ?
    C13 C14 O2 Zn1 . . . . 169.24(15) ?
    C15 C14 O2 Zn1 . . . . -11.6(3) ?
    C14 O2 Zn1 O1 . . . . -127.09(19) ?
    C14 O2 Zn1 Cl1 . . . . 113.97(19) ?
    C14 O2 Zn1 Cl2 . . . . -16.1(2) ?
    C4 O1 Zn1 O2 . . . . -159.12(19) ?
    C4 O1 Zn1 Cl1 . . . . -45.1(2) ?
    C4 O1 Zn1 Cl2 . . . . 82.02(19) ?
loop_
    _geom_hbond_atom_site_label_D
    _geom_hbond_atom_site_label_H
    _geom_hbond_atom_site_label_A
    _geom_hbond_site_symmetry_A
    _geom_hbond_distance_DH
    _geom_hbond_distance_HA
    _geom_hbond_distance_DA
    _geom_hbond_angle_DHA
    C8 H8A O1 2 0.96 2.53 3.344(3) 143
    C10 H10A Cl1 2_565 0.96 2.82 3.740(2) 162
    C10 H10C Cl1 1_565 0.96 2.82 3.745(2) 162
    C13 H13 Cl2 6_576 0.93 2.82 3.709(2) 161
