# Supplementary material for: Dichloridobis(1-ethyl-2,6-dimethyl­pyridinium-4-olate-κO)zinc(II)
Source: Acta Crystallogr Sect E Struct Rep Online. 2010 Oct 23;66(Pt 11):m1448. doi: 10.1107/S160053681004119X (PMC3009362; doi:10.1107/S160053681004119X)
Supplement: Supplementary file 2 [file e-66-m1448-Isup2.hkl]

# 
# h,k,l, Fc-squared, Fo-squared, sigma(Fo-squared) and status flag 
# 
data_I
_shelx_title ' mnps_0m in C 2/c' 
_shelx_refln_list_code          4 
_shelx_F_calc_maximum      621.93 
_exptl_crystal_F_000      1824.00 
_reflns_d_resolution_high  0.7488 
 
loop_ 
 _symmetry_equiv_pos_as_xyz 
 'x, y, z' 
 '-x, y, -z+1/2' 
 'x+1/2, y+1/2, z' 
 '-x+1/2, y+1/2, -z+1/2' 
 '-x, -y, -z' 
 'x, -y, z-1/2' 
 '-x+1/2, -y+1/2, -z' 
 'x+1/2, -y+1/2, z-1/2' 
 
_cell_length_a    30.3650 
_cell_length_b     8.5366 
_cell_length_c    15.7982 
_cell_angle_alpha  90.000 
_cell_angle_beta   94.281 
_cell_angle_gamma  90.000 
 
_shelx_F_squared_multiplier     1.000 
 
loop_ 
 _refln_index_h 
 _refln_index_k 
 _refln_index_l 
 _refln_F_squared_calc 
 _refln_F_squared_meas 
 _refln_F_squared_sigma 
 _refln_observed_status 
   2   0   0      555.98      518.65     27.95 o 
   4   0   0    13909.44    15334.49    609.22 o 
   6   0   0     3869.46     3955.75    159.30 o 
   8   0   0    17320.01    18347.69    919.17 o 
  10   0   0      119.72      156.59     10.96 o 
  12   0   0     2277.64     2441.63    101.90 o 
  14   0   0     5135.44     5539.47    243.94 o 
  16   0   0     3004.84     3670.62    212.63 o 
  18   0   0      829.10      979.06     47.11 o 
  20   0   0    11425.82    11478.16    480.76 o 
  22   0   0       23.14       24.80     18.60 o 
  24   0   0    20573.72    20966.38   1147.31 o 
  26   0   0     1016.05     1063.67     77.53 o 
  28   0   0    22550.79    22388.60   1228.05 o 
  30   0   0      471.86      415.48     46.51 o 
  32   0   0     4699.91     4397.49    257.58 o 
  34   0   0      469.79      499.19     55.81 o 
  36   0   0      643.56      567.38     38.76 o 
  38   0   0      795.03      959.54     51.40 o 
  40   0   0      196.95      167.81     21.54 o 
   1   1   0    46966.72    47773.64   1115.59 o 
   3   1   0     1113.88     1599.75     53.03 o 
   5   1   0     3496.87     2913.69    138.82 o 
   7   1   0    17037.78    16538.50    480.58 o 
   9   1   0     8646.61    10523.04    452.06 o 
  11   1   0    10436.52    10532.22    340.32 o 
  13   1   0    10013.24    10026.06    323.77 o 
  15   1   0      233.24      164.69     12.51 o 
  17   1   0     3139.53     2591.10    109.48 o 
  19   1   0     1333.16     1511.64     55.35 o 
  21   1   0     9418.77     9364.83    306.47 o 
  23   1   0      390.75      389.65     23.13 o 
  25   1   0      970.27      965.57     49.30 o 
  27   1   0     6455.71     6714.92    267.87 o 
  29   1   0     2191.09     1936.26     97.80 o 
  31   1   0     1168.88     1110.00     38.08 o 
  33   1   0       10.83        6.20     11.63 o 
  35   1   0      411.43      443.80     20.81 o 
  37   1   0        2.01        4.25     11.96 o 
  39   1   0      474.98      541.72     27.51 o 
   0   2   0       88.09      148.60     20.15 o 
   2   2   0     2998.51     2950.37     61.43 o 
   4   2   0    38422.31    38878.05   1004.82 o 
   6   2   0       30.82       66.64      4.93 o 
   8   2   0      782.41      609.58     20.52 o 
  10   2   0     1858.03     2063.43     51.25 o 
  12   2   0     4464.55     5060.56    122.46 o 
  14   2   0     1534.50     1442.45     67.62 o 
  16   2   0    11805.57    12044.53    350.86 o 
  18   2   0       63.67       61.79      8.78 o 
  20   2   0     1075.07     1019.25     35.37 o 
  22   2   0      816.78      801.06     44.53 o 
  24   2   0      735.30      785.97     47.37 o 
  26   2   0     1522.63     1434.99     47.82 o 
  28   2   0     1381.09     1264.58     48.15 o 
  30   2   0     1719.18     1629.10    148.93 o 
  32   2   0      315.77      296.19     25.24 o 
  34   2   0       36.02       47.44     13.20 o 
  36   2   0       17.43       11.18     12.87 o 
  38   2   0       24.34       11.37     14.34 o 
   1   3   0     9015.81     9128.66    199.17 o 
   3   3   0    32197.83    32953.27    672.12 o 
   5   3   0       49.98       97.83      6.98 o 
   7   3   0    38676.94    38996.38    993.10 o 
   9   3   0      411.38      548.63     17.58 o 
  11   3   0    42360.28    42883.07   1105.17 o 
  13   3   0     4998.10     5353.76    128.18 o 
  15   3   0      709.25      644.80     26.98 o 
  17   3   0    19134.16    19564.46    576.81 o 
  19   3   0     1908.17     2222.64     56.93 o 
  21   3   0    10287.23    10864.70    458.64 o 
  23   3   0      236.20      241.29     16.56 o 
  25   3   0    10841.01    10090.13    339.84 o 
  27   3   0     4413.29     4682.25    142.21 o 
  29   3   0       21.41       66.75     51.54 o 
  31   3   0     4167.26     4257.16    314.52 o 
  33   3   0       98.00       88.67     15.86 o 
  35   3   0     1696.68     1619.02     86.22 o 
  37   3   0      162.92      222.59     20.82 o 
   0   4   0    42889.89    42422.92   1222.64 o 
   2   4   0     6332.05     7933.42    163.89 o 
   4   4   0    54245.34    56701.93   1155.29 o 
   6   4   0       73.86      123.03     10.07 o 
   8   4   0      706.02      693.61     22.71 o 
  10   4   0     1652.72     1752.56     49.59 o 
  12   4   0     2190.81     2624.73     71.72 o 
  14   4   0       38.02       46.67      6.51 o 
  16   4   0      410.26      407.90     21.48 o 
  18   4   0       89.95      119.89     12.11 o 
  20   4   0     3553.72     3311.73    138.24 o 
  22   4   0        0.83        2.97     11.23 o 
  24   4   0    13445.33    13581.77    458.35 o 
  26   4   0      539.16      618.59     28.35 o 
  28   4   0     9920.63     9966.06    335.88 o 
  30   4   0      268.11      229.55     21.08 o 
  32   4   0     2364.93     2138.25     98.70 o 
  34   4   0       27.12       23.64     15.86 o 
  36   4   0      244.61      182.73     24.07 o 
   1   5   0        2.40       -6.18      6.18 o 
   3   5   0     2842.12     3181.88     68.29 o 
   5   5   0     1019.39     1142.16     27.74 o 
   7   5   0     2307.91     2123.38     50.30 o 
   9   5   0     2730.35     2590.83     71.17 o 
  11   5   0     1159.66     1107.94     34.91 o 
  13   5   0       41.00       69.18     10.47 o 
  15   5   0      762.14      745.56     27.05 o 
  17   5   0     3902.95     3856.54    115.34 o 
  19   5   0     2052.13     1945.09     63.91 o 
  21   5   0      489.14      460.19     28.20 o 
  23   5   0       17.29       20.02     13.93 o 
  25   5   0      645.92      608.76     29.15 o 
  27   5   0        9.97      -15.10     15.10 o 
  29   5   0        0.57       -9.21     14.92 o 
  31   5   0       99.95       98.40     19.94 o 
  33   5   0       27.19       31.62     17.72 o 
  35   5   0        9.68       -0.69     19.26 o 
   0   6   0     7524.12     7960.94    234.58 o 
   2   6   0       50.63       34.94      6.88 o 
   4   6   0     4244.84     3849.67     82.60 o 
   6   6   0      104.13      125.07     11.86 o 
   8   6   0    12294.78    12264.18    317.34 o 
  10   6   0      111.09      153.93     13.26 o 
  12   6   0      918.54      899.06     31.86 o 
  14   6   0        4.18       -3.35     10.47 o 
  16   6   0     1715.28     1640.90     50.95 o 
  18   6   0     1381.33     1320.50     52.48 o 
  20   6   0    12494.06    12196.32    317.40 o 
  22   6   0      175.36      201.14     17.71 o 
  24   6   0      779.67      792.77     32.30 o 
  26   6   0      107.82       90.39     16.06 o 
  28   6   0     1714.65     1691.84     54.83 o 
  30   6   0       18.01       -0.23     18.12 o 
  32   6   0      740.37      724.76     41.10 o 
  34   6   0       35.03       36.40     22.11 o 
   1   7   0     3177.23     3183.66     74.72 o 
   3   7   0     6482.98     6560.58    192.21 o 
   5   7   0      276.38      303.39     23.83 o 
   7   7   0    17670.16    17277.35    445.71 o 
   9   7   0     1805.67     1753.64     53.68 o 
  11   7   0     2473.40     2423.33     70.89 o 
  13   7   0     1358.57     1441.46     46.49 o 
  15   7   0     1828.90     1796.09     55.90 o 
  17   7   0     2694.10     2826.32     81.69 o 
  19   7   0      577.57      537.39     26.01 o 
  21   7   0     2430.92     2446.54     79.95 o 
  23   7   0      126.81      105.36     17.47 o 
  25   7   0     1233.28     1336.65     46.51 o 
  27   7   0     1385.77     1333.22     47.60 o 
  29   7   0       16.39        2.30     18.59 o 
  31   7   0     1064.42     1099.36     47.96 o 
   0   8   0     2857.18     2720.78    170.63 o 
   2   8   0       72.55      122.94     25.14 o 
   4   8   0     2204.17     2053.11     67.77 o 
   6   8   0      243.64      250.55     18.42 o 
   8   8   0      138.86      205.37     18.21 o 
  10   8   0       65.67       59.73     15.42 o 
  12   8   0       23.58       21.74     14.58 o 
  14   8   0      172.50      140.68     17.96 o 
  16   8   0       41.22       50.94     16.26 o 
  18   8   0        7.44        5.62     15.50 o 
  20   8   0      125.70       97.06     18.28 o 
  22   8   0       10.14       -0.83     16.82 o 
  24   8   0      693.31      667.80     32.09 o 
  26   8   0        2.05       -9.74     19.53 o 
  28   8   0      467.96      465.81     31.75 o 
   1   9   0      403.57      389.07     38.32 o 
   3   9   0      184.50      178.39     32.88 o 
   5   9   0     1043.29     1170.30     66.85 o 
   7   9   0      189.19      141.03     29.54 o 
   9   9   0     1246.29     1242.26     45.10 o 
  11   9   0        2.78       -6.57     15.76 o 
  13   9   0      149.06      151.56     19.11 o 
  15   9   0       17.38       23.06     16.95 o 
  17   9   0       23.61       26.17     17.72 o 
  19   9   0      553.36      560.05     30.47 o 
  21   9   0       29.55       18.25     21.28 o 
  23   9   0      642.78      653.50     37.58 o 
   0  10   0     3374.78     3037.18    195.45 o 
   2  10   0        2.86       -3.67     29.53 o 
   4  10   0     1310.65     1333.65     75.63 o 
   6  10   0       14.60      -24.80     28.50 o 
   8  10   0     1373.87     1392.16     77.82 o 
  10  10   0       10.44       17.94     30.46 o 
  12  10   0      261.57      307.23     39.46 o 
  14  10   0        0.16       11.57     26.84 o 
  16  10   0      121.82      137.47     30.88 o 
  18  10   0        1.83      -14.30     21.62 o 
   1  11   0        2.79        7.75     30.69 o 
   3  11   0      502.42      582.93     74.41 o 
   5  11   0      110.08      111.61     37.27 o 
   7  11   0      257.33      239.18     40.51 o 
   9  11   0        5.69       33.30     33.93 o 
 -39   1   1      504.59      553.76     29.35 o 
 -37   1   1      275.58      325.95     20.05 o 
 -35   1   1      352.83      299.80     17.51 o 
 -33   1   1       29.70       54.61      9.98 o 
 -31   1   1     2187.95     2097.15     66.26 o 
 -29   1   1      785.08      843.39     50.12 o 
 -27   1   1    10634.35     9767.08    318.97 o 
 -25   1   1     7559.56     7608.61    198.36 o 
 -23   1   1    12975.71    12578.26    359.44 o 
 -21   1   1     4012.79     4203.64    170.48 o 
 -19   1   1    20368.95    20623.91    651.20 o 
 -17   1   1      423.94      325.56     17.99 o 
 -15   1   1      766.90      746.72     26.25 o 
 -13   1   1     4674.98     4495.78     98.82 o 
 -11   1   1     4930.58     4837.86    105.93 o 
  -9   1   1     3441.36     3367.27     83.35 o 
  -7   1   1    15359.07    16241.90    468.18 o 
  -5   1   1    29156.72    30099.86    867.34 o 
  -3   1   1   110528.98   106879.38   2751.81 o 
  -1   1   1     4772.34     5744.48    162.35 o 
   1   1   1     4131.94     4571.56    116.91 o 
   3   1   1    14697.45    15660.13    625.90 o 
   5   1   1    54717.11    55718.99   1331.60 o 
   7   1   1     8996.41     9658.71    280.01 o 
   9   1   1     2199.10     2206.98     69.01 o 
  11   1   1     3884.33     3970.35    113.62 o 
  13   1   1     9852.79    10762.38    347.65 o 
  15   1   1     1409.49     1209.74     44.08 o 
  17   1   1     3508.41     4091.42    118.53 o 
  19   1   1      613.57      672.86     25.88 o 
  21   1   1     5692.23     5914.97    171.68 o 
  23   1   1      725.23      805.51     36.89 o 
  25   1   1     3534.74     3441.21    118.57 o 
  27   1   1    13069.69    12588.23    411.15 o 
  29   1   1     4947.48     4940.60    200.81 o 
  31   1   1     1704.07     1691.73     78.95 o 
  33   1   1     1213.34     1123.98     60.27 o 
  35   1   1      949.76      958.68    128.69 o 
  37   1   1      484.02      517.66     33.27 o 
  39   1   1      239.24      282.56     31.00 o 
 -38   2   1      545.61      492.29     29.05 o 
 -36   2   1     1181.64     1218.86     49.95 o 
 -34   2   1     2284.42     2341.85     86.54 o 
 -32   2   1      983.65      934.47     39.59 o 
 -30   2   1     2778.49     2747.17    183.85 o 
 -28   2   1     1528.88     1561.43    139.96 o 
 -26   2   1       54.07       73.40     10.95 o 
 -24   2   1    15244.99    15024.50    502.77 o 
 -22   2   1       70.15       82.41      9.94 o 
 -20   2   1    17217.41    18114.81    432.61 o 
 -18   2   1     4508.01     4463.76    119.04 o 
 -16   2   1    15757.85    15283.68    459.44 o 
 -14   2   1       38.46      107.30      6.71 o 
 -12   2   1    32464.94    31905.24    757.67 o 
 -10   2   1    13427.51    14205.05    339.79 o 
  -8   2   1     8516.86     8560.68    222.05 o 
  -6   2   1    91701.20    89809.26   2316.69 o 
  -4   2   1       81.12      126.04      9.19 o 
  -2   2   1   119729.76   117922.02   2396.58 o 
   0   2   1   122835.59   122091.00   3151.79 o 
   2   2   1    18653.27    20092.52    470.87 o 
   4   2   1    33681.64    33859.22    861.54 o 
   6   2   1    21566.27    23773.11    685.17 o 
   8   2   1    74390.55    72611.61   1721.43 o 
  10   2   1     4274.84     4236.21    101.80 o 
  12   2   1    24399.14    22733.18    651.45 o 
  14   2   1     7087.00     8146.48    212.97 o 
  16   2   1    22645.63    23347.39    558.01 o 
  18   2   1    11732.48    11461.02    330.54 o 
  20   2   1     8237.70     7831.56    205.47 o 
  22   2   1    10570.15    10253.23    298.08 o 
  24   2   1     2895.74     2794.57     75.93 o 
  26   2   1      303.96      207.39     10.27 o 
  28   2   1     8811.15     9036.84    306.86 o 
  30   2   1      751.75      810.41     31.54 o 
  32   2   1     3063.47     3550.57    128.34 o 
  34   2   1      725.22      653.94     32.81 o 
  36   2   1     2625.45     2746.11    138.41 o 
  38   2   1      382.79      383.96     46.16 o 
 -39   3   1      107.76      115.69     19.23 o 
 -37   3   1      194.46      193.18     36.03 o 
 -35   3   1      155.30      111.74     17.96 o 
 -33   3   1       54.02       34.10     14.19 o 
 -31   3   1     1175.48     1106.56     89.05 o 
 -29   3   1      164.83      125.02     15.86 o 
 -27   3   1      863.05      879.21     38.68 o 
 -25   3   1     1351.33     1383.59     54.29 o 
 -23   3   1      226.39      213.07     14.28 o 
 -21   3   1      302.02      263.09     26.40 o 
 -19   3   1      759.73      704.30     25.23 o 
 -17   3   1      295.25      374.79     14.47 o 
 -15   3   1      270.52      254.74      9.56 o 
 -13   3   1     5658.20     6334.44    177.16 o 
 -11   3   1        7.70       -1.40      4.98 o 
  -9   3   1     4827.92     5083.89    133.76 o 
  -7   3   1     1662.70     1524.33     38.16 o 
  -5   3   1      311.10      482.21     13.47 o 
  -3   3   1     9496.63     9977.75    204.56 o 
  -1   3   1    43970.43    47046.58   1097.25 o 
   1   3   1     5427.53     5682.57    117.44 o 
   3   3   1     8054.92     8644.93    189.76 o 
   5   3   1     9544.96     9889.49    254.11 o 
   7   3   1     4950.10     5787.24    150.27 o 
   9   3   1     7351.44     7960.29    232.11 o 
  11   3   1      517.11      548.03     25.65 o 
  13   3   1      747.65      964.84     26.87 o 
  15   3   1       92.52       73.44      6.80 o 
  17   3   1     1346.43     1330.74     36.99 o 
  19   3   1       84.90       68.05      8.09 o 
  21   3   1     2834.07     2925.12    125.63 o 
  23   3   1      933.84      777.08     35.86 o 
  25   3   1     2025.16     2013.87    106.11 o 
  27   3   1       51.74       38.75     11.23 o 
  29   3   1       34.15       61.08     12.19 o 
  31   3   1      957.85      883.25     61.17 o 
  33   3   1      262.78      213.33     17.96 o 
  35   3   1      201.92      223.57     19.83 o 
  37   3   1       49.55       65.45     16.26 o 
 -36   4   1      273.74      280.91     41.21 o 
 -34   4   1        2.10        0.64     16.08 o 
 -32   4   1      417.66      379.14     25.77 o 
 -30   4   1      475.53      458.66     27.72 o 
 -28   4   1     1774.70     1833.89     95.25 o 
 -26   4   1        3.61        0.58     21.33 o 
 -24   4   1       17.41       22.91     12.51 o 
 -22   4   1     6486.70     6115.40    182.23 o 
 -20   4   1     2469.19     2350.76     98.06 o 
 -18   4   1       60.50       53.09     10.43 o 
 -16   4   1     5918.92     5727.33    151.77 o 
 -14   4   1       27.26       30.86      7.10 o 
 -12   4   1      934.30      859.56     45.33 o 
 -10   4   1      500.98      496.57     16.48 o 
  -8   4   1     3742.92     3689.02     88.75 o 
  -6   4   1     1896.31     2196.25     47.76 o 
  -4   4   1    17312.21    17718.75    363.00 o 
  -2   4   1     5991.29     6749.16    162.20 o 
   0   4   1     6959.80     7104.78    156.89 o 
   2   4   1     3719.52     4001.83     89.73 o 
   4   4   1     7682.68     7757.13    187.44 o 
   6   4   1      623.70      513.64     18.55 o 
   8   4   1     8121.71     8446.83    218.67 o 
  10   4   1      229.14      185.15     15.41 o 
  12   4   1     3893.14     3715.13     99.21 o 
  14   4   1      306.77      231.44     15.66 o 
  16   4   1     7270.99     7789.00    241.72 o 
  18   4   1      501.25      488.26     22.37 o 
  20   4   1      927.60      829.78     38.49 o 
  22   4   1      905.20      842.35     33.05 o 
  24   4   1     3194.47     3035.68    149.13 o 
  26   4   1      468.86      482.16     26.41 o 
  28   4   1     1079.94     1093.01     74.27 o 
  30   4   1       12.55        7.58     17.90 o 
  32   4   1     1773.77     1590.69     92.66 o 
  34   4   1       55.15       54.35     16.84 o 
  36   4   1      141.00      142.77     31.46 o 
 -35   5   1      869.51      828.56     43.20 o 
 -33   5   1      209.49      211.91     28.76 o 
 -31   5   1     1758.88     1650.19    130.78 o 
 -29   5   1      107.88      170.66     21.08 o 
 -27   5   1     7841.97     7650.07    313.62 o 
 -25   5   1     3221.45     3099.24     98.81 o 
 -23   5   1    14246.46    14356.50    420.78 o 
 -21   5   1       24.72       43.32     13.93 o 
 -19   5   1     2174.40     2085.49     68.14 o 
 -17   5   1     4229.81     4225.70    233.71 o 
 -15   5   1     1686.67     1598.27     47.63 o 
 -13   5   1      278.80      271.51     14.94 o 
 -11   5   1       45.97       40.21      9.26 o 
  -9   5   1     2052.85     1957.80     50.57 o 
  -7   5   1     1452.90     1585.08     36.37 o 
  -5   5   1     6927.30     7484.25    155.86 o 
  -3   5   1    17263.14    17053.62    372.30 o 
  -1   5   1    17442.56    18479.71    379.20 o 
   1   5   1    72021.24    72964.93   1580.10 o 
   3   5   1    12289.14    12194.27    251.34 o 
   5   5   1    28489.91    28307.84    618.30 o 
   7   5   1     7983.81     8181.43    195.21 o 
   9   5   1     5516.25     5844.90    153.60 o 
  11   5   1     2803.80     2638.61     72.56 o 
  13   5   1      394.47      381.93     17.37 o 
  15   5   1     1010.37      882.44     30.18 o 
  17   5   1      112.15      133.18     17.94 o 
  19   5   1     3445.95     3270.80     90.32 o 
  21   5   1      655.96      733.42     40.73 o 
  23   5   1     1178.05     1108.22     59.08 o 
  25   5   1     9342.84     9740.35    288.84 o 
  27   5   1     3398.36     3525.75    131.59 o 
  29   5   1     3241.48     3356.33    106.96 o 
  31   5   1      841.52      833.83     37.51 o 
  33   5   1      811.41      832.58     43.49 o 
  35   5   1      321.07      258.16     25.38 o 
 -34   6   1      412.91      486.03     33.75 o 
 -32   6   1       10.90       -4.19     20.72 o 
 -30   6   1      485.34      451.90     31.50 o 
 -28   6   1     1593.86     1521.96     64.46 o 
 -26   6   1        5.61      -11.18     17.24 o 
 -24   6   1      534.30      535.05     25.67 o 
 -22   6   1        4.99       -5.54     12.90 o 
 -20   6   1     3534.79     3250.52     91.43 o 
 -18   6   1      948.03      995.20     35.68 o 
 -16   6   1     3470.66     3369.86    105.30 o 
 -14   6   1      176.13      149.96     14.31 o 
 -12   6   1     5659.05     5461.04    145.46 o 
 -10   6   1     3751.70     3661.21     99.74 o 
  -8   6   1     1810.65     1781.87     52.92 o 
  -6   6   1     1777.61     1724.94     45.89 o 
  -4   6   1     2188.85     2185.05     49.26 o 
  -2   6   1     1930.61     1888.86     43.37 o 
   0   6   1     2567.99     2702.68     59.68 o 
   2   6   1      495.22      440.49     20.33 o 
   4   6   1     9529.85     9431.67    225.21 o 
   6   6   1      189.98      186.78     13.55 o 
   8   6   1     1010.21     1078.45     35.74 o 
  10   6   1     2288.80     2203.67     63.44 o 
  12   6   1     5855.94     5723.67    151.85 o 
  14   6   1       14.22        2.01     10.47 o 
  16   6   1      575.31      532.00     23.48 o 
  18   6   1      153.23      109.79     14.58 o 
  20   6   1      758.05      700.29     29.01 o 
  22   6   1     2704.64     2646.04     76.20 o 
  24   6   1     3151.62     2896.15     83.39 o 
  26   6   1        8.24        4.39     14.13 o 
  28   6   1      318.27      326.04     22.10 o 
  30   6   1        0.16       12.55     15.10 o 
  32   6   1      675.91      707.74     40.54 o 
  34   6   1        5.63       -0.23     18.20 o 
 -31   7   1        2.59        8.25     24.16 o 
 -29   7   1      105.48       88.27     20.71 o 
 -27   7   1      118.70       83.30     19.39 o 
 -25   7   1       85.71       76.83     19.45 o 
 -23   7   1       67.21       51.89     17.69 o 
 -21   7   1      455.56      411.39     27.30 o 
 -19   7   1      308.82      309.71     21.00 o 
 -17   7   1      417.91      377.30     25.44 o 
 -15   7   1      667.44      670.99     28.54 o 
 -13   7   1      887.19      782.88     31.28 o 
 -11   7   1     5980.76     5728.39    154.04 o 
  -9   7   1        8.66       -5.38     12.39 o 
  -7   7   1      293.51      267.22     17.15 o 
  -5   7   1      272.42      263.52     16.82 o 
  -3   7   1      142.96      107.25     12.62 o 
  -1   7   1      112.09       80.01      9.32 o 
   1   7   1      670.89      703.09     27.40 o 
   3   7   1      291.73      282.96     22.41 o 
   5   7   1      786.67      728.99     28.54 o 
   7   7   1     3691.29     3800.68    104.15 o 
   9   7   1      504.30      494.57     22.71 o 
  11   7   1      417.30      371.27     21.93 o 
  13   7   1      745.13      718.41     29.65 o 
  15   7   1      814.96      782.92     31.79 o 
  17   7   1     1785.59     1718.43     54.05 o 
  19   7   1      125.93       97.51     24.01 o 
  21   7   1      145.49       93.68     16.76 o 
  23   7   1        5.32        2.81     15.54 o 
  25   7   1       79.70       49.05     16.69 o 
  27   7   1       75.50       78.64     17.90 o 
  29   7   1       27.99       35.63     18.57 o 
  31   7   1       36.60       27.07     19.97 o 
 -28   8   1      202.56      222.97     26.16 o 
 -26   8   1      558.87      581.08     34.00 o 
 -24   8   1      570.44      611.68     34.05 o 
 -22   8   1       79.31       58.13     20.15 o 
 -20   8   1     2177.79     2093.69     72.76 o 
 -18   8   1       82.16      117.71     20.51 o 
 -16   8   1     3425.81     3391.78     96.68 o 
 -14   8   1       59.50       66.66     16.28 o 
 -12   8   1     4243.86     4108.33    113.89 o 
 -10   8   1     1727.62     1536.95     50.13 o 
  -8   8   1     1251.31     1302.31     43.78 o 
  -6   8   1       74.87       63.20     12.88 o 
  -4   8   1     2097.93     1936.10     89.06 o 
  -2   8   1     1145.13     1127.36     61.40 o 
   0   8   1     3297.03     3333.36    142.61 o 
   2   8   1      124.52      110.74     25.14 o 
   4   8   1     1764.64     1793.52     74.98 o 
   6   8   1       71.87       63.41     14.22 o 
   8   8   1     8842.28     8561.09    224.85 o 
  10   8   1      281.35      292.33     19.93 o 
  12   8   1     2686.99     2740.20     79.74 o 
  14   8   1       21.21       17.68     15.34 o 
  16   8   1      874.30      892.81     36.16 o 
  18   8   1      533.13      535.83     27.69 o 
  20   8   1     2196.18     2158.45     75.82 o 
  22   8   1       22.08        9.67     16.57 o 
  24   8   1      218.40      224.09     22.48 o 
  26   8   1       31.38       11.32     17.98 o 
  28   8   1     1354.01     1414.48     51.72 o 
 -23   9   1      860.92      922.92     44.92 o 
 -21   9   1      762.17      910.75     43.78 o 
 -19   9   1     1181.92     1257.76     52.68 o 
 -17   9   1       58.89       55.21     19.97 o 
 -15   9   1      245.91      227.53     23.99 o 
 -13   9   1      106.98       77.76     19.73 o 
 -11   9   1      302.05      247.77     23.53 o 
  -9   9   1      118.24       90.54     23.13 o 
  -7   9   1      119.51      157.75     44.96 o 
  -5   9   1      334.67      310.08     35.08 o 
  -3   9   1     2750.45     2841.93    127.22 o 
  -1   9   1      873.61      759.31     50.43 o 
   1   9   1     4286.21     4436.29    186.51 o 
   3   9   1      367.99      420.16     40.31 o 
   5   9   1     2726.70     2975.51    132.69 o 
   7   9   1     1217.02     1041.05     51.74 o 
   9   9   1      569.13      598.21     29.51 o 
  11   9   1       48.42       20.72     16.04 o 
  13   9   1      116.13      125.11     20.26 o 
  15   9   1      609.53      688.13     31.82 o 
  17   9   1      237.06      235.22     22.44 o 
  19   9   1      232.52      222.55     23.27 o 
  21   9   1       44.96       36.21     23.04 o 
  23   9   1      333.39      378.40     35.67 o 
 -18  10   1       21.10       11.82     22.06 o 
 -16  10   1      254.85      337.33     34.48 o 
 -14  10   1       42.59       28.94     25.06 o 
 -12  10   1       70.99       72.86     30.69 o 
 -10  10   1      105.10       92.39     32.67 o 
  -8  10   1       12.67        3.58     28.25 o 
  -6  10   1      631.39      639.94     48.24 o 
  -4  10   1      115.23      161.22     35.08 o 
  -2  10   1        9.90        9.30     60.46 o 
   0  10   1       14.82       26.18     29.45 o 
   2  10   1        0.04       -6.44     28.25 o 
   4  10   1      193.22      228.94     43.41 o 
   6  10   1      449.65      420.59     41.66 o 
   8  10   1      225.61      262.77     37.08 o 
  10  10   1      217.41      269.59     38.32 o 
  12  10   1      192.10      181.27     33.93 o 
  14  10   1       43.66       61.86     26.21 o 
  16  10   1      144.17      132.09     22.44 o 
  18  10   1      731.46      815.89     38.77 o 
  -9  11   1      102.94      158.72     38.32 o 
  -7  11   1      600.68      660.45     54.81 o 
  -5  11   1       55.70       62.21     33.93 o 
  -3  11   1      207.54      220.48     39.28 o 
  -1  11   1        1.79        7.80     33.93 o 
   1  11   1       46.17       12.90     33.93 o 
   3  11   1      178.70      153.04     37.08 o 
   5  11   1      234.74      308.56     42.71 o 
   7  11   1      196.65      235.49     40.51 o 
   9  11   1      188.97      192.67     39.46 o 
 -40   0   2      465.57      524.22     37.85 o 
 -38   0   2       41.93       15.81     19.11 o 
 -36   0   2     1275.19     1193.92     74.43 o 
 -34   0   2      167.23      149.67     18.75 o 
 -32   0   2     3502.19     3055.54    404.89 o 
 -30   0   2      450.23      501.44     31.28 o 
 -28   0   2    11948.57    11417.87    464.10 o 
 -26   0   2     9398.39     9792.95    597.86 o 
 -24   0   2    11871.82    10729.89    357.35 o 
 -22   0   2    25724.68    23678.80   1225.03 o 
 -20   0   2     5659.80     4660.02    281.38 o 
 -18   0   2     5915.78     5529.58    244.70 o 
 -16   0   2    13400.56    12066.53    736.41 o 
 -14   0   2     1624.44     1799.10    118.38 o 
 -12   0   2      182.30      213.99     12.62 o 
 -10   0   2    25702.61    22783.08   2643.02 o 
  -8   0   2      228.31      222.13     17.08 o 
  -6   0   2      375.58      333.69     40.32 o 
  -4   0   2    21736.55    20369.78    815.85 o 
  -2   0   2     7035.80     7300.00    250.43 o 
   0   0   2    67363.42    66885.60   2211.32 o 
   2   0   2    47241.24    48724.59   2894.69 o 
   4   0   2   148252.17   150340.86   6723.39 o 
   6   0   2    48778.82    50343.35   1996.92 o 
   8   0   2    39727.90    41194.66   1633.16 o 
  10   0   2     6449.04     7390.88    295.46 o 
  12   0   2    18487.37    18214.12    725.37 o 
  14   0   2     4524.05     5115.32    207.14 o 
  16   0   2     4165.93     3875.68    158.91 o 
  18   0   2     5476.65     5472.47    223.51 o 
  20   0   2    10111.68     9978.18    402.79 o 
  22   0   2      300.31      289.07     22.94 o 
  24   0   2    18049.41    18571.20    743.14 o 
  26   0   2     4275.46     4690.55    195.96 o 
  28   0   2    14891.41    14781.44    596.17 o 
  30   0   2     1268.52     1513.36    102.34 o 
  32   0   2     4988.58     5002.88    288.63 o 
  34   0   2     1026.17     1147.34     86.83 o 
  36   0   2     2214.65     2304.49    148.88 o 
  38   0   2       38.17       18.60     37.20 o 
 -39   1   2     1099.43     1274.31     52.65 o 
 -37   1   2      273.97      370.67     23.54 o 
 -35   1   2      544.61      519.21     24.71 o 
 -33   1   2       60.43       68.10     13.01 o 
 -31   1   2      872.63      874.50     32.39 o 
 -29   1   2       17.51       17.37      9.44 o 
 -27   1   2     4765.25     4605.44    156.40 o 
 -25   1   2      412.90      411.47     20.47 o 
 -23   1   2       91.73      131.54      8.75 o 
 -21   1   2        6.93        7.90      5.31 o 
 -19   1   2     6787.02     6481.52    186.13 o 
 -17   1   2     1849.07     1758.18     43.27 o 
 -15   1   2    10657.40    10411.32    373.53 o 
 -13   1   2     5606.97     5212.05    188.36 o 
 -11   1   2    16241.39    15863.19    404.19 o 
  -9   1   2     1964.91     2077.01     53.45 o 
  -7   1   2    16755.00    16093.49    456.20 o 
  -5   1   2     3817.81     4131.58    120.68 o 
  -3   1   2    71576.29    71749.15   2065.62 o 
  -1   1   2    34499.45    34892.78   1381.03 o 
   1   1   2      304.00      225.12     11.91 o 
   3   1   2      260.56      244.67     12.02 o 
   5   1   2     9028.43     9745.05    230.95 o 
   7   1   2     7505.93     7667.80    181.90 o 
   9   1   2    19836.47    19496.99    750.65 o 
  11   1   2    21298.96    22459.15    631.12 o 
  13   1   2      277.92      423.57     32.67 o 
  15   1   2       14.23       98.11      9.44 o 
  17   1   2     8701.75     9147.93    297.55 o 
  19   1   2      203.75      267.97     20.14 o 
  21   1   2     3138.09     3134.05     93.28 o 
  23   1   2      971.66     1067.95     37.87 o 
  25   1   2     5882.32     5752.37    168.09 o 
  27   1   2     1101.99     1110.14     69.45 o 
  29   1   2      527.22      522.09     29.20 o 
  31   1   2      434.89      614.95     33.75 o 
  33   1   2      932.99      905.46     74.42 o 
  35   1   2      669.65      781.37     68.22 o 
  37   1   2       75.88      111.61     40.30 o 
 -38   2   2        7.86       26.18     16.26 o 
 -36   2   2      362.55      365.77     28.48 o 
 -34   2   2      365.37      341.36     21.41 o 
 -32   2   2        1.61       -5.25     12.11 o 
 -30   2   2        1.49      -11.90     11.90 o 
 -28   2   2     1990.07     1954.28     72.21 o 
 -26   2   2        6.51       -0.27     10.20 o 
 -24   2   2      264.64      213.35     23.52 o 
 -22   2   2     2215.85     2479.21    135.15 o 
 -20   2   2     2358.39     2321.08     86.88 o 
 -18   2   2       11.78       22.37      5.88 o 
 -16   2   2      572.12      655.43     26.39 o 
 -14   2   2      208.01      245.36     10.20 o 
 -12   2   2     3935.01     4081.95    163.77 o 
 -10   2   2     1551.31     1637.42     49.98 o 
  -8   2   2       45.25       76.12      6.20 o 
  -6   2   2      304.66      458.87     15.85 o 
  -4   2   2    18287.13    20422.83    529.64 o 
  -2   2   2    17527.28    18379.62    429.25 o 
   0   2   2    10254.56    10292.34    241.37 o 
   2   2   2    25459.51    25730.39    556.98 o 
   4   2   2      960.91      854.45     32.13 o 
   6   2   2     2717.52     2995.56     78.74 o 
   8   2   2     9210.02     9871.95    234.98 o 
  10   2   2      984.38     1065.55     45.74 o 
  12   2   2     7486.18     7981.23    182.67 o 
  14   2   2      474.03      557.24     17.41 o 
  16   2   2     2050.34     1931.31     49.02 o 
  18   2   2     1593.24     1442.71     36.89 o 
  20   2   2     1147.73     1097.90     27.34 o 
  22   2   2      197.10      164.41     14.58 o 
  24   2   2     3239.22     2896.58    124.27 o 
  26   2   2      858.76      886.17     37.59 o 
  28   2   2       13.79        4.39      8.58 o 
  30   2   2       57.98       59.45      9.77 o 
  32   2   2     1374.56     1405.48     48.62 o 
  34   2   2        9.74        4.96     10.33 o 
  36   2   2      115.55      143.76     14.34 o 
  38   2   2      123.92      151.54     16.26 o 
 -39   3   2     1282.68     1262.77     84.21 o 
 -37   3   2       28.70       28.48     17.05 o 
 -35   3   2     1365.90     1344.80     56.62 o 
 -33   3   2      233.87      225.59     20.28 o 
 -31   3   2     1316.25     1320.44     53.65 o 
 -29   3   2      585.11      559.04     39.98 o 
 -27   3   2     3768.53     3562.05    124.75 o 
 -25   3   2        5.66        1.13     11.62 o 
 -23   3   2     6080.25     5826.21    311.27 o 
 -21   3   2     2863.71     2880.84    101.44 o 
 -19   3   2     9486.96     9579.79    425.62 o 
 -17   3   2    12980.86    12514.62    412.52 o 
 -15   3   2    29774.42    29331.57    695.49 o 
 -13   3   2    12477.36    11494.35    494.90 o 
 -11   3   2    21912.83    22473.69    582.17 o 
  -9   3   2     3312.96     3167.01     84.59 o 
  -7   3   2    43726.15    45768.84   1181.49 o 
  -5   3   2     9564.25    10744.80    235.67 o 
  -3   3   2    13054.93    13837.31    302.46 o 
  -1   3   2     3162.66     3143.16     70.62 o 
   1   3   2     3101.33     2580.18     58.24 o 
   3   3   2    10153.45    10708.53    234.93 o 
   5   3   2    44621.36    45724.30   1164.94 o 
   7   3   2    34199.41    34037.32    867.56 o 
   9   3   2    18230.68    18625.62    539.13 o 
  11   3   2    46367.85    44855.19   1159.48 o 
  13   3   2    18248.41    17471.97    668.52 o 
  15   3   2     8268.12     8474.02    204.09 o 
  17   3   2     8140.91     7972.03    290.26 o 
  19   3   2      396.57      324.58     23.43 o 
  21   3   2     3567.77     3228.05    277.07 o 
  23   3   2       18.96       20.26      9.33 o 
  25   3   2     4531.34     4173.13    125.57 o 
  27   3   2      526.82      562.08     24.90 o 
  29   3   2      853.45      794.57     32.32 o 
  31   3   2     1337.67     1324.21     58.63 o 
  33   3   2      913.49      877.10     35.47 o 
  35   3   2     1414.87     1393.77     60.34 o 
  37   3   2     1293.26     1312.93     99.85 o 
 -36   4   2      213.87      237.27     27.42 o 
 -34   4   2       31.73        8.24     19.98 o 
 -32   4   2      823.57      801.89     39.16 o 
 -30   4   2      658.56      531.95     30.80 o 
 -28   4   2     3342.62     3340.15    120.57 o 
 -26   4   2      669.01      635.11     32.79 o 
 -24   4   2     1709.33     1831.80    153.23 o 
 -22   4   2     5051.58     5102.43    215.33 o 
 -20   4   2    15712.65    15311.37    840.89 o 
 -18   4   2     2352.45     2240.49     70.10 o 
 -16   4   2     2529.44     2662.52     73.73 o 
 -14   4   2      756.19      754.11     24.96 o 
 -12   4   2     2046.67     2070.68     57.89 o 
 -10   4   2       95.12      118.40     10.26 o 
  -8   4   2    19207.65    19827.39    465.05 o 
  -6   4   2      210.00      208.32      8.09 o 
  -4   4   2     8300.72     8169.34    169.05 o 
  -2   4   2    13378.86    13846.14    355.00 o 
   0   4   2    46530.12    44614.70   1491.86 o 
   2   4   2     3373.03     3064.00     70.09 o 
   4   4   2    29456.38    30266.54    660.68 o 
   6   4   2    18206.02    19113.58    489.24 o 
   8   4   2    11619.49    11267.52    290.36 o 
  10   4   2     1819.21     1716.19     48.46 o 
  12   4   2     3290.58     3534.57     94.45 o 
  14   4   2     1359.59     1193.65     36.27 o 
  16   4   2     2523.79     2588.21    108.37 o 
  18   4   2      130.42      124.14     12.03 o 
  20   4   2      804.39      900.75     39.39 o 
  22   4   2      322.53      324.38     31.88 o 
  24   4   2     4972.00     4820.37    193.54 o 
  26   4   2        2.93       -8.28     12.34 o 
  28   4   2     3009.87     2994.43    168.36 o 
  30   4   2      241.10      277.82     19.99 o 
  32   4   2     2547.87     2382.83    112.82 o 
  34   4   2       51.22       84.29     21.48 o 
  36   4   2     1506.62     1559.46     64.31 o 
 -35   5   2        0.78      -11.48     18.71 o 
 -33   5   2       49.32       19.45     17.43 o 
 -31   5   2       50.54       53.80     18.89 o 
 -29   5   2        8.88       17.63     17.72 o 
 -27   5   2      196.50      188.29     22.46 o 
 -25   5   2      625.47      514.06     29.80 o 
 -23   5   2      987.18      974.44     44.14 o 
 -21   5   2      486.80      509.66     38.46 o 
 -19   5   2      224.22      254.58     27.69 o 
 -17   5   2       37.07       27.15     11.82 o 
 -15   5   2      968.66      969.48     32.16 o 
 -13   5   2     2510.88     2488.35     69.77 o 
 -11   5   2       52.88       77.11     18.49 o 
  -9   5   2     4148.22     4456.62    108.38 o 
  -7   5   2      245.65      293.15     11.16 o 
  -5   5   2     1901.20     1789.74     40.65 o 
  -3   5   2      279.13      265.32     15.78 o 
  -1   5   2       54.35       26.35      7.47 o 
   1   5   2     1467.46     1353.31     37.07 o 
   3   5   2      205.60      219.33     10.85 o 
   5   5   2     2614.58     2686.19     62.89 o 
   7   5   2       80.29       64.75      9.94 o 
   9   5   2      381.06      383.93     19.59 o 
  11   5   2      380.85      404.24     18.02 o 
  13   5   2       41.45       25.94     10.20 o 
  15   5   2      489.33      531.91     21.56 o 
  17   5   2     1280.55     1190.67     37.84 o 
  19   5   2      860.13      858.02     31.23 o 
  21   5   2     1868.27     1638.46     50.31 o 
  23   5   2      139.21       99.17     15.39 o 
  25   5   2       60.95       46.31     14.38 o 
  27   5   2      123.89      127.16     17.60 o 
  29   5   2        1.34      -14.55     14.55 o 
  31   5   2       12.85       15.96     15.89 o 
  33   5   2        0.82       -4.44     21.03 o 
  35   5   2      109.91      124.51     20.56 o 
 -34   6   2       12.90        5.87     20.69 o 
 -32   6   2       90.98       76.79     22.48 o 
 -30   6   2       81.32       72.46     21.33 o 
 -28   6   2      716.86      754.82     39.96 o 
 -26   6   2      280.60      231.64     24.30 o 
 -24   6   2     1011.88      952.79     45.33 o 
 -22   6   2      721.38      669.13     31.37 o 
 -20   6   2     5279.02     5239.23    157.94 o 
 -18   6   2     1443.14     1351.12     48.41 o 
 -16   6   2     4459.81     4417.66    133.91 o 
 -14   6   2     1186.37     1094.01     37.13 o 
 -12   6   2     1446.98     1438.07     45.15 o 
 -10   6   2      208.61      227.42     17.47 o 
  -8   6   2     5866.95     5817.11    154.08 o 
  -6   6   2     1135.03     1151.73     35.93 o 
  -4   6   2     2288.89     2351.65     60.68 o 
  -2   6   2     2658.92     2719.63     64.24 o 
   0   6   2     5614.69     5621.06    127.01 o 
   2   6   2     1036.07     1080.02     31.60 o 
   4   6   2     9765.01     9780.56    254.44 o 
   6   6   2     6386.54     6357.89    189.48 o 
   8   6   2     3480.10     3223.37     88.61 o 
  10   6   2        9.59        6.31     10.67 o 
  12   6   2     3598.97     3339.57     91.65 o 
  14   6   2      139.12      149.25     16.17 o 
  16   6   2     2423.31     2503.35     71.45 o 
  18   6   2      357.48      273.18     17.85 o 
  20   6   2     1750.15     1816.64     55.93 o 
  22   6   2       19.82        6.07     12.96 o 
  24   6   2     1638.93     1543.38     66.26 o 
  26   6   2      203.67      205.39     18.42 o 
  28   6   2     1123.13     1101.74     40.62 o 
  30   6   2      102.03      113.49     17.99 o 
  32   6   2     1317.32     1392.37     57.37 o 
 -31   7   2      493.55      419.46     29.41 o 
 -29   7   2      243.21      270.25     25.40 o 
 -27   7   2      495.63      479.71     30.08 o 
 -25   7   2        8.71       -3.94     17.29 o 
 -23   7   2     2132.24     2121.91     73.17 o 
 -21   7   2     1317.46     1298.91     50.77 o 
 -19   7   2     4460.93     4418.62    184.54 o 
 -17   7   2     3766.74     3677.77    114.52 o 
 -15   7   2     4644.46     4506.73    137.01 o 
 -13   7   2     1480.85     1443.16     51.86 o 
 -11   7   2     3317.87     3357.82    104.50 o 
  -9   7   2     1536.48     1427.36     50.74 o 
  -7   7   2     3879.17     3539.38    109.09 o 
  -5   7   2     1335.10     1283.92     73.11 o 
  -3   7   2     2530.07     2545.19     72.28 o 
  -1   7   2      921.35      944.41     27.89 o 
   1   7   2     3182.25     3398.44     93.89 o 
   3   7   2     1100.30     1101.44     40.60 o 
   5   7   2     9169.36     8924.15    232.97 o 
   7   7   2     4501.87     4533.04    138.59 o 
   9   7   2     2939.59     3190.93     89.14 o 
  11   7   2     5345.55     5266.51    141.31 o 
  13   7   2     5226.68     5263.26    141.81 o 
  15   7   2     2965.34     2939.31     84.48 o 
  17   7   2     4284.84     4303.38    118.01 o 
  19   7   2      653.33      651.89     32.63 o 
  21   7   2      966.26      917.51     35.45 o 
  23   7   2      675.84      730.99     31.46 o 
  25   7   2     1087.69     1100.82     41.52 o 
  27   7   2      114.67       77.29     22.30 o 
  29   7   2      488.12      506.90     28.68 o 
  31   7   2      638.66      687.42     37.51 o 
 -28   8   2      308.25      358.61     28.88 o 
 -26   8   2       30.40       25.43     20.06 o 
 -24   8   2      596.84      612.37     34.86 o 
 -22   8   2      925.81      895.60     41.86 o 
 -20   8   2      126.98      101.33     20.06 o 
 -18   8   2      595.72      609.78     32.50 o 
 -16   8   2        7.90        6.57     16.95 o 
 -14   8   2       24.50       53.63     20.40 o 
 -12   8   2       38.27       61.49     17.29 o 
 -10   8   2       70.59       48.06     16.52 o 
  -8   8   2       91.82      104.78     18.18 o 
  -6   8   2      183.52      160.46     21.87 o 
  -4   8   2     1029.74     1118.24     74.42 o 
  -2   8   2       30.99       43.40     21.92 o 
   0   8   2     2682.08     2626.33    122.54 o 
   2   8   2      225.35      250.02     25.63 o 
   4   8   2     1194.57     1176.21     45.57 o 
   6   8   2      558.18      532.41     25.52 o 
   8   8   2     1111.89     1106.42     39.90 o 
  10   8   2      519.02      514.16     25.13 o 
  12   8   2       63.52       71.16     16.26 o 
  14   8   2      307.73      356.39     22.99 o 
  16   8   2       96.06      112.45     17.29 o 
  18   8   2       56.54       82.47     17.47 o 
  20   8   2      370.49      402.33     25.13 o 
  22   8   2       92.29       85.59     18.79 o 
  24   8   2      375.92      424.95     26.79 o 
  26   8   2        0.87       -3.29     17.60 o 
  28   8   2       83.53       39.16     19.76 o 
 -23   9   2       68.32       42.83     21.71 o 
 -21   9   2        2.04       13.78     20.88 o 
 -19   9   2      475.63      490.30     32.09 o 
 -17   9   2      109.93      146.00     28.28 o 
 -15   9   2      149.49      144.88     22.06 o 
 -13   9   2        1.25       -0.79     17.29 o 
 -11   9   2      153.74      152.75     25.51 o 
  -9   9   2      446.34      369.73     38.32 o 
  -7   9   2      102.95       90.71     29.53 o 
  -5   9   2      780.97      755.41     50.29 o 
  -3   9   2     1064.84     1196.80    141.09 o 
  -1   9   2      736.81      876.80    100.78 o 
   1   9   2     1379.20     1553.43     80.02 o 
   3   9   2       48.96       47.00     27.34 o 
   5   9   2     1259.47     1189.44     67.98 o 
   7   9   2       30.24       35.10     33.12 o 
   9   9   2      240.44      293.70     21.84 o 
  11   9   2        5.21      -15.76     15.76 o 
  13   9   2       35.50       58.59     18.21 o 
  15   9   2       49.85       51.56     18.16 o 
  17   9   2      635.65      670.08     32.43 o 
  19   9   2       37.60        3.31     18.16 o 
  21   9   2       77.91       79.49     20.64 o 
  23   9   2      341.08      425.20     28.79 o 
 -18  10   2      252.26      208.41     26.65 o 
 -16  10   2      705.66      798.46     48.78 o 
 -14  10   2      126.50       62.51     33.93 o 
 -12  10   2      528.22      606.88     52.71 o 
 -10  10   2       16.80       54.84     31.73 o 
  -8  10   2      386.36      361.55     66.66 o 
  -6  10   2       36.40       36.97     29.53 o 
  -4  10   2      910.81      955.42     61.39 o 
  -2  10   2      264.70      334.63     48.06 o 
   0  10   2     1734.40     1795.60     90.99 o 
   2  10   2     1159.65     1164.51     93.03 o 
   4  10   2     1474.15     1332.76     75.63 o 
   6  10   2      289.18      295.72     37.27 o 
   8  10   2     1507.69     1543.20     84.40 o 
  10  10   2        6.44       51.15     30.69 o 
  12  10   2      788.37      837.25     57.01 o 
  14  10   2        8.34       13.22     22.83 o 
  16  10   2      525.32      506.10     30.97 o 
  18  10   2       87.84       94.46     22.39 o 
  -9  11   2        2.73       27.24     36.12 o 
  -7  11   2      147.01      111.73     68.21 o 
  -5  11   2        1.86       -2.27     32.66 o 
  -3  11   2      197.47      151.56     38.32 o 
  -1  11   2       21.03       20.30     33.93 o 
   1  11   2      233.65      187.89     39.46 o 
   3  11   2        5.19      -31.73     31.73 o 
   5  11   2       85.17      119.60     36.12 o 
   7  11   2      776.51      764.16     58.07 o 
   9  11   2      377.77      480.23     85.26 o 
 -39   1   3     1002.23     1012.09     45.76 o 
 -37   1   3       70.40       64.29     16.08 o 
 -35   1   3      264.29      272.96     18.83 o 
 -33   1   3      878.19      841.79     33.39 o 
 -31   1   3     2412.04     2343.15     74.05 o 
 -29   1   3      652.23      693.50     27.88 o 
 -27   1   3     1622.77     1521.06     50.38 o 
 -25   1   3        1.54        3.08     11.19 o 
 -23   1   3     5221.71     5001.09    146.90 o 
 -21   1   3      157.62      170.25     12.90 o 
 -19   1   3    18944.92    18568.85    436.86 o 
 -17   1   3     3683.56     3850.61     98.57 o 
 -15   1   3    14209.40    14296.74    352.99 o 
 -13   1   3     1668.62     1775.01     44.30 o 
 -11   1   3    18235.19    19056.59    502.39 o 
  -9   1   3    24469.97    24618.20    627.56 o 
  -7   1   3    30259.93    29242.17    839.22 o 
  -5   1   3      623.65      546.38     18.18 o 
  -3   1   3    14390.29    14422.74    374.72 o 
  -1   1   3    57189.70    61034.45   1573.86 o 
   1   1   3    50234.44    51019.65   1465.49 o 
   3   1   3    11199.41    11269.92    287.56 o 
   5   1   3   140424.16   139652.20   4851.70 o 
   7   1   3      694.98      730.86     21.37 o 
   9   1   3   103826.45   103521.95   2666.10 o 
  11   1   3      163.25      124.09      6.50 o 
  13   1   3     1289.85     1027.68     50.96 o 
  15   1   3     3629.22     3537.03    117.48 o 
  17   1   3     6004.69     6467.35    211.25 o 
  19   1   3     6120.72     6404.40    183.64 o 
  21   1   3     3667.49     3694.67    109.18 o 
  23   1   3      917.46     1020.93     36.97 o 
  25   1   3     4266.94     4222.43    125.09 o 
  27   1   3     1051.83     1034.41     39.00 o 
  29   1   3      867.77     1035.36     41.08 o 
  31   1   3      161.08      172.49     25.14 o 
  33   1   3     1629.25     1763.99     86.43 o 
  35   1   3      268.60      279.04     43.41 o 
 -38   2   3      530.62      527.79     31.21 o 
 -36   2   3     1065.61     1132.41     48.15 o 
 -34   2   3     1152.20     1159.12     57.16 o 
 -32   2   3      914.46     1047.81     48.17 o 
 -30   2   3     2380.16     2417.53    149.42 o 
 -28   2   3       65.35       94.34     15.66 o 
 -26   2   3      200.92      197.68     15.60 o 
 -24   2   3      313.80      315.88     18.89 o 
 -22   2   3     5793.78     5722.04    243.73 o 
 -20   2   3    28624.23    29039.32    771.69 o 
 -18   2   3    13439.48    14818.50    388.41 o 
 -16   2   3    38587.28    37376.61    969.63 o 
 -14   2   3     1566.68     1480.54     41.89 o 
 -12   2   3    56725.05    50250.06   1439.26 o 
 -10   2   3    27471.29    29956.84    863.63 o 
  -8   2   3    35662.84    35287.50   1015.96 o 
  -6   2   3     7758.62     8260.68    240.54 o 
  -4   2   3       45.44       64.00      4.76 o 
  -2   2   3      807.97      738.50     21.61 o 
   0   2   3    14597.03    15781.21    343.26 o 
   2   2   3     1012.11      980.32     23.38 o 
   4   2   3    10140.49    10048.66    233.84 o 
   6   2   3     1189.40     1029.86     26.13 o 
   8   2   3    47762.68    47076.59   1113.75 o 
  10   2   3     7956.01     7954.04    190.05 o 
  12   2   3    46067.37    43041.71    942.98 o 
  14   2   3    10468.79    11406.11    287.90 o 
  16   2   3    35773.42    34513.21    814.91 o 
  18   2   3      587.86      503.51     24.12 o 
  20   2   3    12639.37    13471.02    384.76 o 
  22   2   3     5551.51     5378.27    139.77 o 
  24   2   3      607.14      463.74     14.21 o 
  26   2   3      207.34      164.59      8.82 o 
  28   2   3      128.89      153.14     11.60 o 
  30   2   3      512.49      546.36     38.49 o 
  32   2   3     2346.17     2386.64    111.08 o 
  34   2   3      245.15      250.45     28.66 o 
  36   2   3     2369.34     2644.89    150.87 o 
  38   2   3       36.78       51.87     15.50 o 
 -39   3   3      140.98      176.72     49.61 o 
 -37   3   3      194.29      185.05     21.69 o 
 -35   3   3      695.27      659.19     47.07 o 
 -33   3   3       16.24       17.05     15.86 o 
 -31   3   3       26.03       29.64     14.73 o 
 -29   3   3      461.34      403.89     25.39 o 
 -27   3   3     1941.03     1952.92     89.92 o 
 -25   3   3      568.82      552.10     24.73 o 
 -23   3   3      791.38      705.21     28.27 o 
 -21   3   3     1169.34     1177.42     40.32 o 
 -19   3   3     6277.20     6166.36    182.26 o 
 -17   3   3     4419.64     4561.20    135.27 o 
 -15   3   3     2151.26     2155.30     67.06 o 
 -13   3   3     3001.34     3379.33    101.55 o 
 -11   3   3      177.18      190.84     14.77 o 
  -9   3   3      144.83      112.57      8.42 o 
  -7   3   3       66.83      128.19     11.95 o 
  -5   3   3      694.34      806.40     20.57 o 
  -3   3   3    10749.23    11053.44    241.31 o 
  -1   3   3     1765.15     1861.74     46.57 o 
   1   3   3     2080.25     2344.41     53.50 o 
   3   3   3       54.95       39.23      4.09 o 
   5   3   3      460.88      590.65     16.96 o 
   7   3   3      360.14      436.83     13.87 o 
   9   3   3    16589.42    18711.78    437.47 o 
  11   3   3      209.18      199.23      9.99 o 
  13   3   3       32.97       44.97      7.87 o 
  15   3   3       10.69        5.90      5.24 o 
  17   3   3      941.45     1207.22     30.73 o 
  19   3   3      685.94      600.31     36.46 o 
  21   3   3     1227.52     1442.11     88.63 o 
  23   3   3      101.64      103.84     15.66 o 
  25   3   3      561.83      544.43     33.19 o 
  27   3   3      375.14      330.27     29.98 o 
  29   3   3      202.93      311.03     18.35 o 
  31   3   3       41.13       51.46     17.00 o 
  33   3   3     1380.12     1351.88     48.82 o 
  35   3   3       12.65       -3.32     13.32 o 
  37   3   3      617.56      704.94     54.34 o 
 -36   4   3      633.91      725.08     88.54 o 
 -34   4   3      147.67      155.90     22.12 o 
 -32   4   3      882.75      912.33     70.73 o 
 -30   4   3      519.35      489.99     48.06 o 
 -28   4   3      958.92     1010.43     45.33 o 
 -26   4   3     2500.74     2546.50     94.89 o 
 -24   4   3       98.49       88.85     24.60 o 
 -22   4   3      231.15      234.99     19.53 o 
 -20   4   3     2522.96     2557.29    110.19 o 
 -18   4   3      815.92      914.82     34.06 o 
 -16   4   3     1824.01     1935.08     61.98 o 
 -14   4   3     1822.72     1807.37     79.37 o 
 -12   4   3     8546.94     8773.52    256.88 o 
 -10   4   3       46.59       26.26      7.26 o 
  -8   4   3     1612.51     1633.01     45.98 o 
  -6   4   3       24.23       30.93      5.54 o 
  -4   4   3      112.32      160.19      8.00 o 
  -2   4   3     6521.02     6533.62    144.68 o 
   0   4   3    39534.78    42463.52   1080.37 o 
   2   4   3      947.75     1103.20     28.07 o 
   4   4   3       94.44      104.43      8.16 o 
   6   4   3     3758.85     3663.41     97.51 o 
   8   4   3     3394.18     3261.50     87.26 o 
  10   4   3      198.13      190.12     11.33 o 
  12   4   3     5652.24     5977.77    156.58 o 
  14   4   3      102.73      101.05     10.11 o 
  16   4   3       91.47      110.43     12.49 o 
  18   4   3        7.41        5.61      9.62 o 
  20   4   3     1440.69     1409.90     64.46 o 
  22   4   3      230.89      223.38     19.69 o 
  24   4   3      809.86      739.21     31.21 o 
  26   4   3      915.64      901.38     35.95 o 
  28   4   3     1500.30     1389.69     68.04 o 
  30   4   3      566.71      498.28     26.06 o 
  32   4   3     1162.91     1108.83     43.41 o 
  34   4   3      161.24      201.04     19.30 o 
  36   4   3      492.13      534.35     30.74 o 
 -35   5   3      340.46      304.88     27.59 o 
 -33   5   3      384.00      410.87     35.08 o 
 -31   5   3     1230.30     1223.54     55.14 o 
 -29   5   3      455.11      427.99     28.99 o 
 -27   5   3     3421.65     3363.36    123.52 o 
 -25   5   3      862.66      821.58     41.10 o 
 -23   5   3    12654.14    11964.13    404.81 o 
 -21   5   3     1551.05     1599.40     64.41 o 
 -19   5   3    11950.07    11109.85    376.76 o 
 -17   5   3      491.32      498.46     35.63 o 
 -15   5   3    10855.24    10770.26    365.26 o 
 -13   5   3      741.44      691.24     27.36 o 
 -11   5   3     4032.44     4264.16    113.37 o 
  -9   5   3     7626.34     7471.12    194.42 o 
  -7   5   3      260.09      251.19     15.19 o 
  -5   5   3     8160.14     8264.53    183.24 o 
  -3   5   3    17252.70    17662.34    415.99 o 
  -1   5   3      650.56      681.23     20.40 o 
   1   5   3    18243.29    18003.25    424.98 o 
   3   5   3     4673.51     4833.00    109.26 o 
   5   5   3    39269.00    40054.05    882.05 o 
   7   5   3      451.37      383.45     22.52 o 
   9   5   3    13803.36    13593.46    350.55 o 
  11   5   3     1679.86     1657.68     48.70 o 
  13   5   3    12875.02    12398.06    319.87 o 
  15   5   3      618.26      573.51     22.61 o 
  17   5   3      103.56       91.52     12.07 o 
  19   5   3    11809.60    11189.10    326.27 o 
  21   5   3     2591.69     2807.63     94.63 o 
  23   5   3     1553.97     1551.72     55.31 o 
  25   5   3     2864.79     2912.36     95.55 o 
  27   5   3      366.53      349.08     22.46 o 
  29   5   3     3791.95     3597.69    117.33 o 
  31   5   3      168.29      163.35     19.57 o 
  33   5   3     3289.21     3404.04    134.78 o 
  35   5   3        4.93       16.01     17.14 o 
 -34   6   3      338.54      393.77     31.94 o 
 -32   6   3       62.57       64.50     21.78 o 
 -30   6   3       91.20      111.20     22.90 o 
 -28   6   3        3.92      -14.92     17.72 o 
 -26   6   3      144.03      156.57     21.33 o 
 -24   6   3      144.62      121.91     22.16 o 
 -22   6   3      966.64      985.05     40.68 o 
 -20   6   3      699.75      740.21     33.31 o 
 -18   6   3       30.94       27.58     14.30 o 
 -16   6   3     5759.88     5675.50    168.86 o 
 -14   6   3     2687.06     2618.56     83.24 o 
 -12   6   3     3078.09     3183.79     97.94 o 
 -10   6   3      558.60      607.82     27.10 o 
  -8   6   3     8672.97     8268.39    216.32 o 
  -6   6   3     2463.61     2337.30     66.23 o 
  -4   6   3       45.69       24.37      6.22 o 
  -2   6   3     3673.29     3764.09     86.94 o 
   0   6   3      949.88      905.90     26.08 o 
   2   6   3      648.02      624.57     22.31 o 
   4   6   3       49.97       74.77     11.33 o 
   6   6   3      887.65      897.07     31.04 o 
   8   6   3    10770.69    11044.12    286.06 o 
  10   6   3      557.94      619.53     24.91 o 
  12   6   3     8083.12     7888.58    206.30 o 
  14   6   3       17.95       39.66     11.78 o 
  16   6   3     1696.64     1703.95     52.03 o 
  18   6   3      971.18      971.60     35.45 o 
  20   6   3     1622.05     1589.17     50.31 o 
  22   6   3       55.54       68.19     14.37 o 
  24   6   3      621.87      593.73     27.00 o 
  26   6   3      332.48      284.84     20.39 o 
  28   6   3       29.47       26.16     16.21 o 
  30   6   3        2.51       13.57     17.81 o 
  32   6   3      723.94      927.89     42.03 o 
 -31   7   3        2.32      -18.96     18.96 o 
 -29   7   3       13.03       -0.75     19.20 o 
 -27   7   3      130.53      151.15     22.28 o 
 -25   7   3       46.59       34.61     19.14 o 
 -23   7   3        7.15       -5.82     17.29 o 
 -21   7   3      425.15      429.32     27.10 o 
 -19   7   3      395.96      363.44     26.85 o 
 -17   7   3       64.82       59.89     16.62 o 
 -15   7   3      277.90      289.04     21.28 o 
 -13   7   3        0.08       25.00     20.58 o 
 -11   7   3     4841.51     4786.14    145.14 o 
  -9   7   3     1750.67     1821.23     61.52 o 
  -7   7   3      243.13      215.94     18.51 o 
  -5   7   3      760.29      794.32     38.76 o 
  -3   7   3        5.82        7.76     10.99 o 
  -1   7   3       35.20       17.41     10.41 o 
   1   7   3      969.49      883.25     31.60 o 
   3   7   3       76.60       51.16     10.87 o 
   5   7   3      790.70      728.28     29.27 o 
   7   7   3     5147.51     4955.86    133.78 o 
   9   7   3      408.02      422.88     21.51 o 
  11   7   3      784.34      720.28     29.54 o 
  13   7   3      198.78      194.54     17.15 o 
  15   7   3      208.37      200.53     17.85 o 
  17   7   3     1446.36     1294.16     47.42 o 
  19   7   3      142.94      101.87     16.45 o 
  21   7   3       27.21       31.88     15.42 o 
  23   7   3      483.87      419.43     25.34 o 
  25   7   3      465.06      499.35     30.68 o 
  27   7   3       95.03      125.78     18.90 o 
  29   7   3       65.48       68.64     20.79 o 
 -28   8   3      138.44      134.05     28.64 o 
 -26   8   3      396.90      392.29     29.28 o 
 -24   8   3      154.07      172.75     38.49 o 
 -22   8   3      708.34      667.18     39.54 o 
 -20   8   3      871.04      943.83     42.23 o 
 -18   8   3      302.01      299.16     25.09 o 
 -16   8   3     1910.57     1909.60     78.10 o 
 -14   8   3      621.16      620.48     32.15 o 
 -12   8   3     5065.08     4691.92    143.58 o 
 -10   8   3     1232.74     1121.67     45.30 o 
  -8   8   3     1207.47     1265.17     48.75 o 
  -6   8   3      419.24      293.31     43.41 o 
  -4   8   3      765.96      735.11     46.04 o 
  -2   8   3     1059.02     1015.56     71.32 o 
   0   8   3     1270.57     1336.47     69.05 o 
   2   8   3     3008.92     2949.59     93.69 o 
   4   8   3     1224.09     1266.10     48.37 o 
   6   8   3       14.46        6.55     14.02 o 
   8   8   3     5770.64     5570.53    150.97 o 
  10   8   3      904.81      877.41     35.42 o 
  12   8   3     5338.54     5445.53    147.67 o 
  14   8   3      608.01      699.05     35.18 o 
  16   8   3     2524.59     2512.79     75.28 o 
  18   8   3       53.40       91.80     17.96 o 
  20   8   3       30.74       28.00     17.08 o 
  22   8   3      376.06      386.93     25.40 o 
  24   8   3      500.16      480.67     42.49 o 
  26   8   3        7.46       14.06     18.53 o 
 -23   9   3      677.53      687.34     38.31 o 
 -21   9   3        2.03       15.92     21.20 o 
 -19   9   3     2427.21     2502.92     86.37 o 
 -17   9   3        0.48       19.21     19.22 o 
 -15   9   3      705.72      681.77     36.31 o 
 -13   9   3      236.49      229.19     23.99 o 
 -11   9   3      596.98      531.82     36.89 o 
  -9   9   3      362.33      442.69     46.51 o 
  -7   9   3      136.63      157.96     30.46 o 
  -5   9   3     1035.41     1027.02     83.73 o 
  -3   9   3      779.11      772.71     50.43 o 
  -1   9   3       98.26       79.12     29.53 o 
   1   9   3     3068.22     2982.84    131.62 o 
   3   9   3      157.99      161.23     35.65 o 
   5   9   3     3153.68     2991.17    133.81 o 
   7   9   3       21.60       23.77     18.17 o 
   9   9   3     2022.43     1986.26     62.82 o 
  11   9   3        1.83       -5.76     16.33 o 
  13   9   3      449.74      473.14     26.22 o 
  15   9   3      189.54      227.25     21.60 o 
  17   9   3     1250.82     1235.61     47.30 o 
  19   9   3      263.38      293.17     24.54 o 
  21   9   3       33.52       55.40     19.56 o 
  23   9   3       24.61       34.06     20.21 o 
 -18  10   3        0.71      -31.00     32.15 o 
 -16  10   3      323.45      333.52     48.06 o 
 -14  10   3       19.71        2.25     31.73 o 
 -12  10   3      490.95      477.90     75.96 o 
 -10  10   3      218.62      186.78     37.20 o 
  -8  10   3      127.02      178.72     33.93 o 
  -6  10   3       84.69       50.98     46.51 o 
  -4  10   3       30.99       21.24     29.53 o 
  -2  10   3       75.87       71.31     30.69 o 
   0  10   3      546.99      518.40     47.10 o 
   2  10   3       46.57       17.05     28.50 o 
   4  10   3        0.07      -27.19     28.25 o 
   6  10   3       72.13       78.36     31.28 o 
   8  10   3       48.26       53.74     55.81 o 
  10  10   3        3.29       27.33     29.53 o 
  12  10   3      344.05      350.84     33.92 o 
  14  10   3        7.88       -2.82     18.98 o 
  16  10   3      285.53      275.09     26.01 o 
  18  10   3      150.88      168.60     30.32 o 
  -9  11   3       43.81       48.05     37.27 o 
  -7  11   3      366.03      361.24     62.01 o 
  -5  11   3       91.78      130.70     40.30 o 
  -3  11   3      335.48      319.17     44.90 o 
  -1  11   3       50.64       59.38     36.12 o 
   1  11   3      197.55      186.18     41.86 o 
   3  11   3       82.64       69.31     34.10 o 
   5  11   3      483.64      488.38     48.23 o 
   7  11   3        8.46      -27.90     31.73 o 
 -40   0   4      686.55      679.28     48.42 o 
 -38   0   4       89.15      101.65     23.93 o 
 -36   0   4     1014.22     1007.56     86.82 o 
 -34   0   4       85.25      118.64     44.95 o 
 -32   0   4     5389.40     5314.27    223.73 o 
 -30   0   4     1512.71     1577.36     74.46 o 
 -28   0   4     8003.83     8000.29    375.84 o 
 -26   0   4       31.08       53.02     29.45 o 
 -24   0   4     2361.38     2312.69    101.99 o 
 -22   0   4    51199.23    50202.91   2012.75 o 
 -20   0   4     4745.19     4569.42    337.88 o 
 -18   0   4    44655.77    45384.64   1733.41 o 
 -16   0   4     8096.31     9091.80    318.65 o 
 -14   0   4    28005.88    26311.54    872.94 o 
 -12   0   4    16611.55    15659.04    628.87 o 
 -10   0   4    23632.09    25241.22   1014.45 o 
  -8   0   4    30859.00    29647.59   1182.88 o 
  -6   0   4   165085.27   161979.59   5332.95 o 
  -4   0   4   386792.19   354161.59  14829.12 o 
  -2   0   4    87585.59    79718.27  11480.02 o 
   0   0   4      593.50      679.98     26.22 o 
   2   0   4     7986.44     8141.44    270.09 o 
   4   0   4       58.34       66.11      7.44 o 
   6   0   4    60820.79    58721.36   1681.03 o 
   8   0   4      250.30      352.38     18.74 o 
  10   0   4    40289.21    42174.43   1388.63 o 
  12   0   4     1775.82     1586.07     67.59 o 
  14   0   4    11972.44    12087.02    481.37 o 
  16   0   4    30264.31    31308.11   1241.77 o 
  18   0   4      476.28      519.98     31.29 o 
  20   0   4    18284.13    20096.93    801.98 o 
  22   0   4     1519.59     1427.89     66.65 o 
  24   0   4    17926.12    17714.44    708.89 o 
  26   0   4      113.36        6.39     17.13 o 
  28   0   4      447.02      444.81     32.67 o 
  30   0   4     4982.52     5110.37    214.53 o 
  32   0   4     2050.69     1578.71    117.86 o 
  34   0   4     1120.95     1203.17     99.23 o 
 -39   1   4      648.65      671.38     39.12 o 
 -37   1   4       50.56       67.50     16.84 o 
 -35   1   4      959.79     1033.72     40.55 o 
 -33   1   4      545.80      467.85     23.96 o 
 -31   1   4     1805.83     1778.57     59.30 o 
 -29   1   4      867.80      883.43     34.00 o 
 -27   1   4       21.27       30.02     10.73 o 
 -25   1   4       24.03       19.56      9.30 o 
 -23   1   4     1573.13     1576.97     51.18 o 
 -21   1   4      690.50      774.08     35.92 o 
 -19   1   4     1419.25     1454.62     59.63 o 
 -17   1   4       20.10       15.62      5.83 o 
 -15   1   4    31394.31    32888.58    846.59 o 
 -13   1   4        0.80       11.52      5.26 o 
 -11   1   4    18966.49    18620.29    474.53 o 
  -9   1   4      400.49      398.01     13.87 o 
  -7   1   4     6880.50     6388.17    184.87 o 
  -5   1   4    20749.30    23216.96    550.77 o 
  -3   1   4    23689.46    23504.45    516.43 o 
  -1   1   4    11620.65    12641.36    302.07 o 
   1   1   4      192.01      149.99      5.57 o 
   3   1   4    17206.53    19367.64    468.26 o 
   5   1   4      793.89      774.51     21.50 o 
   7   1   4      439.91      337.71     12.76 o 
   9   1   4    30646.57    28006.72    870.08 o 
  11   1   4      199.92      436.61     14.31 o 
  13   1   4    14273.27    13518.28    321.57 o 
  15   1   4     5196.78     5997.36    171.62 o 
  17   1   4    12549.03    13060.29    421.59 o 
  19   1   4      432.36      404.29     18.51 o 
  21   1   4      692.00      706.17     28.09 o 
  23   1   4     2022.17     2043.27     64.13 o 
  25   1   4     4847.70     4739.62    139.36 o 
  27   1   4       37.49       47.46     12.83 o 
  29   1   4      225.68      236.56     22.33 o 
  31   1   4      186.05      127.21     26.03 o 
  33   1   4      448.94      551.90     62.01 o 
  35   1   4       54.89      102.31     43.40 o 
 -38   2   4      146.61      176.27     22.76 o 
 -36   2   4      344.83      357.61     25.77 o 
 -34   2   4     1265.08     1162.57     50.41 o 
 -32   2   4      373.07      382.80     25.07 o 
 -30   2   4      626.66      560.70     30.14 o 
 -28   2   4      638.28      632.70     37.24 o 
 -26   2   4     1575.67     1700.80     82.16 o 
 -24   2   4     2306.91     2085.17     76.40 o 
 -22   2   4       43.01       64.43     11.25 o 
 -20   2   4     1067.19      943.64     38.17 o 
 -18   2   4     3387.10     3745.76    127.00 o 
 -16   2   4     5426.73     5198.91    126.45 o 
 -14   2   4     7325.31     7360.88    253.04 o 
 -12   2   4     1677.35     1871.21     58.12 o 
 -10   2   4        4.60        8.64      5.26 o 
  -8   2   4      727.37      953.11     31.38 o 
  -6   2   4    11297.65    12046.57    286.89 o 
  -4   2   4       10.13       11.37      3.80 o 
  -2   2   4     3382.10     3149.55     69.78 o 
   0   2   4     7336.93     7650.59    167.72 o 
   2   2   4     1512.39     1475.40     57.83 o 
   4   2   4        6.80       15.47      6.93 o 
   6   2   4     1509.32     1727.83     47.02 o 
   8   2   4     3706.50     4033.88    106.75 o 
  10   2   4      123.02      119.91      7.11 o 
  12   2   4     3264.06     3333.97     95.79 o 
  14   2   4       13.67       16.63      4.86 o 
  16   2   4      762.52      755.07     23.05 o 
  18   2   4      393.84      332.46     15.05 o 
  20   2   4     1962.45     1893.39     44.47 o 
  22   2   4     2130.02     2234.00     56.88 o 
  24   2   4     3092.25     2737.73     68.31 o 
  26   2   4       73.88       65.54      8.66 o 
  28   2   4     1720.14     1551.71     60.53 o 
  30   2   4       40.38       54.28      9.84 o 
  32   2   4      271.31      235.31     25.86 o 
  34   2   4      120.73      129.93     18.34 o 
  36   2   4      575.84      468.44     46.71 o 
  38   2   4       69.35       84.93     14.66 o 
 -37   3   4       34.21       55.03     19.83 o 
 -35   3   4     2848.87     2811.87    103.87 o 
 -33   3   4      194.08      159.81     20.57 o 
 -31   3   4      740.86      730.43     38.42 o 
 -29   3   4        1.00        4.59     13.75 o 
 -27   3   4      121.93      134.42     19.26 o 
 -25   3   4      568.46      523.81     27.41 o 
 -23   3   4     1981.96     2047.57     65.90 o 
 -21   3   4       61.94       55.14     10.68 o 
 -19   3   4     7642.12     7401.03    217.93 o 
 -17   3   4      117.71      141.71     11.18 o 
 -15   3   4    42058.73    39485.68   1233.51 o 
 -13   3   4     1059.77     1301.08     43.02 o 
 -11   3   4    60651.14    59862.19   1723.83 o 
  -9   3   4     4205.29     4950.97    146.46 o 
  -7   3   4    15246.01    14670.46    350.47 o 
  -5   3   4     1078.35     1465.98     34.75 o 
  -3   3   4     9714.24     9771.63    251.21 o 
  -1   3   4      548.71      592.65     35.08 o 
   1   3   4     4397.14     4856.00    100.72 o 
   3   3   4    16749.18    17715.37    362.27 o 
   5   3   4     9565.77     8835.86    219.36 o 
   7   3   4     1219.74     1635.91     41.49 o 
   9   3   4    52905.05    53949.46   1249.74 o 
  11   3   4     1761.04     1612.30     41.01 o 
  13   3   4    32032.23    32201.85    657.40 o 
  15   3   4      366.16      377.89     17.34 o 
  17   3   4    32559.20    33901.04    876.58 o 
  19   3   4     1814.70     1696.53     54.92 o 
  21   3   4     8379.58     8255.28    254.28 o 
  23   3   4       41.45       16.44      9.44 o 
  25   3   4      623.37      657.90     50.13 o 
  27   3   4      466.82      442.87     21.52 o 
  29   3   4      841.29      672.96     53.71 o 
  31   3   4       54.22       73.11     13.22 o 
  33   3   4     1280.15     1395.52     72.96 o 
  35   3   4      453.71      587.81     64.74 o 
  37   3   4     1234.65     1310.85     56.68 o 
 -36   4   4      732.42      799.41     44.45 o 
 -34   4   4      116.82      110.46     21.08 o 
 -32   4   4     1942.76     2121.44    142.54 o 
 -30   4   4      248.91      240.05     22.50 o 
 -28   4   4      944.17      987.37     44.69 o 
 -26   4   4     1696.38     1706.68     67.43 o 
 -24   4   4       10.44       30.06     14.10 o 
 -22   4   4     7774.08     7673.80    278.54 o 
 -20   4   4      129.55      128.42     13.11 o 
 -18   4   4    11673.77    11739.69    343.09 o 
 -16   4   4     3388.98     3466.67    111.15 o 
 -14   4   4     8221.03     7718.52    226.50 o 
 -12   4   4     1228.32     1189.14     40.65 o 
 -10   4   4       35.55       48.90     13.67 o 
  -8   4   4    29501.82    31583.24    689.00 o 
  -6   4   4      267.42      388.96     13.70 o 
  -4   4   4    12681.13    11889.34    281.24 o 
  -2   4   4     7393.91     8277.50    183.09 o 
   0   4   4    10731.92    11593.54    273.86 o 
   2   4   4    18585.24    19012.18    389.35 o 
   4   4   4      376.88      313.70     12.99 o 
   6   4   4    21723.02    21319.48    496.09 o 
   8   4   4    12806.33    14460.19    410.08 o 
  10   4   4    20326.88    20279.30    519.32 o 
  12   4   4     5347.52     5228.31    137.70 o 
  14   4   4     7943.50     8401.95    217.93 o 
  16   4   4     5093.82     4949.42    131.60 o 
  18   4   4      402.27      415.18     18.67 o 
  20   4   4     7897.00     7565.93    238.09 o 
  22   4   4      269.77      328.68     23.72 o 
  24   4   4     3013.76     2983.14    122.25 o 
  26   4   4      210.96      289.63     19.10 o 
  28   4   4      777.22      732.64     43.86 o 
  30   4   4     1647.41     1757.38     63.56 o 
  32   4   4       77.47       37.99     15.34 o 
  34   4   4      286.64      350.09     25.06 o 
  36   4   4      587.04      572.72     45.83 o 
 -35   5   4       91.51      111.56     23.24 o 
 -33   5   4        2.63       15.07     19.26 o 
 -31   5   4      113.23       90.83     20.28 o 
 -29   5   4       73.71       71.49     18.89 o 
 -27   5   4       44.35       56.25     17.72 o 
 -25   5   4      944.82      934.08     43.54 o 
 -23   5   4     1921.75     1926.61     74.60 o 
 -21   5   4      871.80      903.39     64.81 o 
 -19   5   4     1603.02     1719.94     86.66 o 
 -17   5   4       60.76       51.28     14.22 o 
 -15   5   4     2782.85     2737.08     85.58 o 
 -13   5   4       33.38       38.99      9.26 o 
 -11   5   4     2505.74     2536.33     70.35 o 
  -9   5   4      288.74      300.82     15.18 o 
  -7   5   4      625.76      713.80     21.22 o 
  -5   5   4      513.35      643.08     20.05 o 
  -3   5   4      436.78      480.00     17.01 o 
  -1   5   4       42.09       63.78      8.00 o 
   1   5   4     2670.09     2542.73     59.87 o 
   3   5   4      110.32      124.93      7.98 o 
   5   5   4     2530.03     2578.68     60.01 o 
   7   5   4       71.23       49.05      9.94 o 
   9   5   4        2.60        6.67      8.80 o 
  11   5   4     1123.81     1198.59     37.39 o 
  13   5   4     5373.07     5349.94    142.10 o 
  15   5   4      909.74      885.49     30.60 o 
  17   5   4       49.29       20.74     10.82 o 
  19   5   4      642.11      553.77     28.40 o 
  21   5   4      409.28      338.14     18.48 o 
  23   5   4        0.90       -7.84     12.24 o 
  25   5   4      151.14      165.04     16.33 o 
  27   5   4       89.11       64.77     14.37 o 
  29   5   4       38.32       28.49     16.41 o 
  31   5   4      669.37      677.33     32.80 o 
  33   5   4       85.85       81.91     18.77 o 
 -34   6   4      137.74      150.99     38.75 o 
 -32   6   4       88.41       58.91     22.90 o 
 -30   6   4      912.02      865.76     46.48 o 
 -28   6   4      175.73      223.26     25.62 o 
 -26   6   4       70.21       51.56     19.53 o 
 -24   6   4     2544.83     2470.65     94.81 o 
 -22   6   4     4027.37     3789.20    136.55 o 
 -20   6   4      362.13      381.28     23.25 o 
 -18   6   4     1229.28     1167.93     44.17 o 
 -16   6   4      148.64      176.97     21.93 o 
 -14   6   4     2142.33     2097.45     68.54 o 
 -12   6   4     5858.26     5834.06    172.68 o 
 -10   6   4     1712.87     1679.45     56.89 o 
  -8   6   4     2054.24     1904.06     59.19 o 
  -6   6   4      297.03      351.58     17.08 o 
  -4   6   4     1136.53     1247.13     35.41 o 
  -2   6   4     3275.52     3372.18     78.74 o 
   0   6   4     5997.36     5853.84    131.56 o 
   2   6   4      729.25      665.76     25.17 o 
   4   6   4     9194.13     9198.00    239.87 o 
   6   6   4     4596.27     4653.24    124.94 o 
   8   6   4     1725.83     1732.92     51.73 o 
  10   6   4     3941.52     4033.40    109.92 o 
  12   6   4     2008.63     1957.75     57.53 o 
  14   6   4       45.85       31.87     13.24 o 
  16   6   4     9238.29     8786.07    230.36 o 
  18   6   4      284.29      292.83     18.95 o 
  20   6   4       23.86       34.78     13.64 o 
  22   6   4      838.32      820.37     32.96 o 
  24   6   4     1670.48     1635.19     52.05 o 
  26   6   4      355.53      376.97     25.44 o 
  28   6   4      505.42      541.80     31.77 o 
  30   6   4      447.85      459.40     29.29 o 
  32   6   4      165.28      128.33     22.28 o 
 -31   7   4      468.23      458.21     37.14 o 
 -29   7   4       41.08       12.14     19.45 o 
 -27   7   4       76.47       60.17     19.91 o 
 -25   7   4       71.30       60.28     21.48 o 
 -23   7   4      614.20      560.33     30.89 o 
 -21   7   4      154.08      129.28     19.33 o 
 -19   7   4     3354.80     3372.18    106.82 o 
 -17   7   4       36.85       43.78     16.62 o 
 -15   7   4     7481.87     7120.10    211.00 o 
 -13   7   4     1998.84     1917.42     65.43 o 
 -11   7   4    17906.17    17559.07    505.99 o 
  -9   7   4      100.68      127.44     17.40 o 
  -7   7   4     4583.08     4539.02    137.36 o 
  -5   7   4        4.27        6.81     10.42 o 
  -3   7   4     2920.59     2841.14     80.29 o 
  -1   7   4      119.63       97.12     13.18 o 
   1   7   4      452.42      440.77     31.27 o 
   3   7   4      238.64      252.91     17.58 o 
   5   7   4     7285.23     7161.62    188.76 o 
   7   7   4       43.81       19.32     12.07 o 
   9   7   4     5636.23     5674.11    151.80 o 
  11   7   4      646.26      673.72     28.30 o 
  13   7   4     6842.87     6862.22    182.01 o 
  15   7   4      168.54      172.65     17.66 o 
  17   7   4     8282.15     8085.90    213.95 o 
  19   7   4      521.90      506.56     25.93 o 
  21   7   4     1046.49     1083.55     40.06 o 
  23   7   4        4.95      -14.65     14.65 o 
  25   7   4      281.75      229.27     23.04 o 
  27   7   4        3.14       -7.71     18.74 o 
  29   7   4      712.42      651.59     35.64 o 
 -28   8   4      260.50      266.99     27.35 o 
 -26   8   4      194.88      237.06     25.87 o 
 -24   8   4      183.97      210.39     24.32 o 
 -22   8   4      644.76      694.11     37.15 o 
 -20   8   4        0.89        1.16     17.57 o 
 -18   8   4      673.09      650.28     34.11 o 
 -16   8   4        1.69        4.53     17.29 o 
 -14   8   4      447.28      409.15     26.72 o 
 -12   8   4       14.55       18.69     17.45 o 
 -10   8   4       59.41       76.72     17.40 o 
  -8   8   4      438.29      370.53     23.84 o 
  -6   8   4      155.82      122.01     26.31 o 
  -4   8   4      496.26      439.67     37.27 o 
  -2   8   4       23.67       25.84     22.94 o 
   0   8   4      385.02      339.27     31.73 o 
   2   8   4     1110.07     1032.36     55.59 o 
   4   8   4       99.93      118.23     15.42 o 
   6   8   4     1858.19     1922.55     59.55 o 
   8   8   4       60.79       27.47     14.28 o 
  10   8   4     1845.46     1817.29     58.12 o 
  12   8   4       14.04       16.50     15.50 o 
  14   8   4       76.54       99.00     17.96 o 
  16   8   4       98.03       56.58     16.89 o 
  18   8   4       63.24       69.40     17.55 o 
  20   8   4      195.52      189.36     20.69 o 
  22   8   4        0.92      -16.14     16.59 o 
  24   8   4      250.48      287.99     26.86 o 
  26   8   4       10.15       22.23     20.71 o 
 -23   9   4      338.64      356.04     30.20 o 
 -21   9   4       36.07       66.51     22.37 o 
 -19   9   4       22.62       17.91     20.88 o 
 -17   9   4       93.37       68.98     21.70 o 
 -15   9   4        3.76      -11.06     18.50 o 
 -13   9   4       41.98       48.99     23.13 o 
 -11   9   4      331.99      287.47     36.12 o 
  -9   9   4       51.82       48.74     27.34 o 
  -7   9   4      231.69      226.16     31.73 o 
  -5   9   4        7.27       16.99     27.34 o 
  -3   9   4     1096.80     1229.20     69.04 o 
  -1   9   4       42.54       11.16     27.34 o 
   1   9   4     1746.10     2026.53     97.57 o 
   3   9   4      125.93       69.76     28.50 o 
   5   9   4     1648.38     1596.74    120.95 o 
   7   9   4        3.56      -18.60     18.60 o 
   9   9   4      359.93      376.19     23.78 o 
  11   9   4       35.65        8.64     16.33 o 
  13   9   4      115.39      112.12     19.60 o 
  15   9   4      103.85       99.09     19.29 o 
  17   9   4        3.24       20.85     17.66 o 
  19   9   4       45.64       39.97     18.42 o 
  21   9   4       23.56        9.42     21.20 o 
  23   9   4        3.50        9.30     43.40 o 
 -18  10   4      464.48      456.95     40.55 o 
 -16  10   4      138.15      152.80     38.32 o 
 -14  10   4      746.01      719.16     88.37 o 
 -12  10   4      615.27      692.18     89.92 o 
 -10  10   4      498.33      596.65     49.29 o 
  -8  10   4      871.70      939.22     62.46 o 
  -6  10   4       17.98       43.85     30.46 o 
  -4  10   4      545.83      586.43     54.26 o 
  -2  10   4      665.99      736.35     51.49 o 
   0  10   4      642.75      538.72     46.04 o 
   2  10   4      678.14      662.64     51.21 o 
   4  10   4      487.85      456.31     42.71 o 
   6  10   4      896.13     1075.99    122.48 o 
   8  10   4      140.88      157.50     34.87 o 
  10  10   4     1069.65     1178.55     70.17 o 
  12  10   4      360.48      369.64     41.66 o 
  14  10   4       52.98       56.06     22.76 o 
  16  10   4     1043.17     1056.50     44.04 o 
  -7  11   4      695.89      812.95     65.11 o 
  -5  11   4       69.97       46.50     32.88 o 
  -3  11   4       15.64       30.58     32.55 o 
  -1  11   4        0.04      -30.46     30.46 o 
   1  11   4      232.94      275.00     42.71 o 
   3  11   4       60.17       54.81     33.93 o 
   5  11   4       53.34       51.06     34.87 o 
 -39   1   5      885.79      888.94     43.86 o 
 -37   1   5      118.41      134.10     19.57 o 
 -35   1   5     1577.97     1574.59     56.10 o 
 -33   1   5      105.47      116.47     16.22 o 
 -31   1   5     2470.46     2523.84     80.65 o 
 -29   1   5      483.66      461.17     24.61 o 
 -27   1   5     2864.14     2624.01     89.56 o 
 -25   1   5     1044.27     1061.57     37.96 o 
 -23   1   5    12754.92    12201.85    348.79 o 
 -21   1   5     4814.67     5064.43    148.80 o 
 -19   1   5     1459.29     1361.77     44.57 o 
 -17   1   5     7866.92     7958.97    206.41 o 
 -15   1   5     4951.75     4546.05    118.93 o 
 -13   1   5    10204.30    10649.73    273.66 o 
 -11   1   5    18908.84    20586.05    524.63 o 
  -9   1   5    18391.82    19436.76    497.03 o 
  -7   1   5    23336.66    23619.90    613.87 o 
  -5   1   5     6541.87     7190.04    159.06 o 
  -3   1   5      141.75       77.06      8.11 o 
  -1   1   5    20497.95    22113.78    484.60 o 
   1   1   5     3261.05     3143.89     65.31 o 
   3   1   5     9479.31    10506.14    265.91 o 
   5   1   5    21064.72    21661.53    731.86 o 
   7   1   5    11240.84    10975.25    279.00 o 
   9   1   5    11707.53    11286.70    267.19 o 
  11   1   5     1091.64      967.12     36.76 o 
  13   1   5    34291.51    36180.98   1042.32 o 
  15   1   5      548.11      639.46     39.54 o 
  17   1   5    21592.73    21796.22    515.58 o 
  19   1   5       17.28       42.21      4.77 o 
  21   1   5     2305.85     2430.77     79.16 o 
  23   1   5     3918.49     3712.06    123.78 o 
  25   1   5     6597.36     6685.46    226.04 o 
  27   1   5        3.15      -12.90     14.10 o 
  29   1   5     1810.37     1900.16     74.33 o 
  31   1   5      187.62      279.04     46.51 o 
  33   1   5     1750.82     1876.32    139.56 o 
  35   1   5      344.90      406.16     58.91 o 
  37   1   5      963.22      880.64     86.82 o 
 -38   2   5     2374.58     2555.78     97.88 o 
 -36   2   5      501.02      481.37     32.70 o 
 -34   2   5     2956.44     2957.03    108.64 o 
 -32   2   5      242.99      226.12     24.90 o 
 -30   2   5      326.54      291.86     21.41 o 
 -28   2   5     1234.19     1258.91     51.86 o 
 -26   2   5       21.97       13.68     19.43 o 
 -24   2   5     1606.72     1436.06     72.54 o 
 -22   2   5     3459.38     3382.73    103.47 o 
 -20   2   5      843.03      876.97     32.51 o 
 -18   2   5    10464.31    10497.94    306.67 o 
 -16   2   5    12388.04    12045.72    350.76 o 
 -14   2   5    37176.64    35285.46   1018.59 o 
 -12   2   5    27211.23    25255.73    729.38 o 
 -10   2   5    73799.71    70225.43   2022.76 o 
  -8   2   5    31039.20    30987.45    894.24 o 
  -6   2   5    27817.22    27413.63    727.66 o 
  -4   2   5    12751.84    13246.48    316.25 o 
  -2   2   5      548.23      567.60     16.41 o 
   0   2   5       32.20       41.87      3.86 o 
   2   2   5     3064.17     3207.13     71.55 o 
   4   2   5       33.41      100.30      5.59 o 
   6   2   5    17727.10    19668.78    458.74 o 
   8   2   5     2663.11     2378.96     64.08 o 
  10   2   5     6316.46     5728.73    125.90 o 
  12   2   5    29146.17    31261.37    740.42 o 
  14   2   5    42577.84    44403.55    974.74 o 
  16   2   5    27949.09    28351.26    672.11 o 
  18   2   5    21018.42    21307.90    507.18 o 
  20   2   5     9319.71     9427.78    209.70 o 
  22   2   5      392.29      333.56     13.51 o 
  24   2   5     4210.09     3972.41    106.97 o 
  26   2   5       16.46       30.69      9.62 o 
  28   2   5       24.20       35.06      9.77 o 
  30   2   5      627.53      524.26     26.41 o 
  32   2   5      882.35     1082.13    128.62 o 
  34   2   5      503.28      540.81     34.77 o 
  36   2   5      645.06      688.35     33.83 o 
 -37   3   5       68.41       80.76     20.82 o 
 -35   3   5      242.37      268.27     25.38 o 
 -33   3   5      148.64      163.89     24.75 o 
 -31   3   5       53.88       17.33     16.08 o 
 -29   3   5      787.14      707.37     46.87 o 
 -27   3   5       10.33       -8.22     12.03 o 
 -25   3   5     1060.95     1030.44     38.72 o 
 -23   3   5     1862.42     1853.33     60.08 o 
 -21   3   5     1303.18     1296.91     44.97 o 
 -19   3   5      549.06      480.34     21.62 o 
 -17   3   5      143.35      104.32     11.18 o 
 -15   3   5     6265.80     5867.24    173.31 o 
 -13   3   5     2445.39     2573.25     79.05 o 
 -11   3   5     8458.27     8494.43    248.71 o 
  -9   3   5      528.57      531.19     19.67 o 
  -7   3   5      355.31      278.16     11.15 o 
  -5   3   5     8819.50     9151.20    217.15 o 
  -3   3   5      845.61      754.42     23.48 o 
  -1   3   5       30.17       40.17      6.49 o 
   1   3   5     6908.38     6955.10    143.85 o 
   3   3   5      140.78      118.93      5.82 o 
   5   3   5     9854.24    10358.80    242.19 o 
   7   3   5     8413.74     8047.12    219.58 o 
   9   3   5      115.83       79.26      8.58 o 
  11   3   5     4106.55     4114.62    120.86 o 
  13   3   5     7747.64     7819.05    161.49 o 
  15   3   5      433.63      489.46     26.97 o 
  17   3   5     1267.11     1249.33     37.57 o 
  19   3   5     1138.01     1103.73     38.92 o 
  21   3   5      405.40      463.62     28.67 o 
  23   3   5      122.54      127.10     17.45 o 
  25   3   5      673.43      563.28     28.64 o 
  27   3   5      240.85      181.84     14.68 o 
  29   3   5      139.83      130.50     14.68 o 
  31   3   5       17.61       22.94     14.47 o 
  33   3   5      219.99      241.79     20.05 o 
  35   3   5       26.40       52.71     16.41 o 
  37   3   5      176.55      120.91     52.71 o 
 -36   4   5      119.46       82.06     24.46 o 
 -34   4   5      461.09      514.85     69.46 o 
 -32   4   5       61.76       16.63     17.43 o 
 -30   4   5     1172.94     1185.66     70.42 o 
 -28   4   5      362.77      341.33     24.93 o 
 -26   4   5     2132.51     2031.79     93.61 o 
 -24   4   5        3.35       19.11     16.20 o 
 -22   4   5      502.27      448.53     25.96 o 
 -20   4   5      225.99      230.92     23.25 o 
 -18   4   5     2170.51     2164.00     68.96 o 
 -16   4   5      283.15      219.59     14.67 o 
 -14   4   5     2499.13     2373.88     74.74 o 
 -12   4   5     1148.90     1056.88     37.17 o 
 -10   4   5      136.80       91.85      9.71 o 
  -8   4   5     6212.29     6190.90    138.24 o 
  -6   4   5    12924.18    13897.74    305.56 o 
  -4   4   5     3864.82     3843.15    107.06 o 
  -2   4   5     7962.92     8011.57    177.41 o 
   0   4   5     1221.38     1023.66     25.00 o 
   2   4   5     9724.81     9878.14    204.33 o 
   4   4   5     8822.58     9739.12    200.26 o 
   6   4   5      470.58      423.30     21.96 o 
   8   4   5      575.41      457.96     17.96 o 
  10   4   5     3201.89     2937.00     72.44 o 
  12   4   5     4603.39     4701.31    124.64 o 
  14   4   5     5478.17     5929.59    165.33 o 
  16   4   5     3464.09     3378.83    131.80 o 
  18   4   5     1454.17     1221.60     38.43 o 
  20   4   5      505.26      476.41     20.82 o 
  22   4   5      442.69      480.95     31.67 o 
  24   4   5     1543.24     1481.18     87.74 o 
  26   4   5      245.61      247.32     19.04 o 
  28   4   5      794.17      851.67     64.45 o 
  30   4   5      379.10      398.13     28.72 o 
  32   4   5       44.62        5.34     16.26 o 
  34   4   5      182.34      167.37     58.45 o 
 -35   5   5      952.75     1002.42     53.15 o 
 -33   5   5       65.67       40.08     21.41 o 
 -31   5   5     1445.70     1569.00     70.13 o 
 -29   5   5      690.26      702.30     39.95 o 
 -27   5   5     5180.86     4998.62    259.26 o 
 -25   5   5      711.85      723.77     38.16 o 
 -23   5   5      535.61      537.79     31.00 o 
 -21   5   5      732.90      693.11     45.70 o 
 -19   5   5     4915.92     4951.32    173.47 o 
 -17   5   5     7265.38     6879.52    236.19 o 
 -15   5   5     7056.08     6795.52    202.72 o 
 -13   5   5     2106.09     2053.11     59.03 o 
 -11   5   5     9908.75     9474.64    246.96 o 
  -9   5   5     1516.05     1518.95     45.44 o 
  -7   5   5    10316.59    10114.32    240.69 o 
  -5   5   5     5420.47     5397.60    130.92 o 
  -3   5   5    39542.28    40850.00    890.01 o 
  -1   5   5     4453.01     4252.99     96.54 o 
   1   5   5     6071.19     5872.18    123.31 o 
   3   5   5     4652.21     4541.47     96.41 o 
   5   5   5    12434.57    12657.83    298.56 o 
   7   5   5     8268.14     8191.58    213.52 o 
   9   5   5     8642.39     8495.85    221.24 o 
  11   5   5     3136.48     2965.99    126.76 o 
  13   5   5     1816.02     1753.26     51.64 o 
  15   5   5     1221.81     1121.57     36.81 o 
  17   5   5     8989.95     8984.97    281.92 o 
  19   5   5     4017.29     3944.10    106.63 o 
  21   5   5     4050.93     4212.24    114.58 o 
  23   5   5      987.46      940.44     34.55 o 
  25   5   5     3770.67     3770.64    116.98 o 
  27   5   5      125.26      100.07     16.72 o 
  29   5   5     1615.21     1640.68     75.24 o 
  31   5   5        0.10       -7.57     16.18 o 
  33   5   5      846.33      719.73     61.31 o 
 -32   6   5      119.58      105.01     24.30 o 
 -30   6   5      490.45      490.95     35.09 o 
 -28   6   5        1.90       -3.86     22.10 o 
 -26   6   5      113.72       78.13     20.24 o 
 -24   6   5       12.94       11.72     18.44 o 
 -22   6   5       48.26       22.77     18.44 o 
 -20   6   5      151.63      197.47     27.02 o 
 -18   6   5      615.26      650.62     30.95 o 
 -16   6   5     3699.16     3630.61    112.28 o 
 -14   6   5     4789.40     4812.34    145.15 o 
 -12   6   5     1821.81     1879.53     63.88 o 
 -10   6   5     5102.66     5199.21    138.81 o 
  -8   6   5     3728.12     3824.12    104.13 o 
  -6   6   5     3340.93     3302.15    100.69 o 
  -4   6   5     1653.54     1534.00     39.58 o 
  -2   6   5      682.32      618.28     23.00 o 
   0   6   5      229.34      228.16     13.25 o 
   2   6   5     5224.37     5309.30    141.25 o 
   4   6   5      365.73      350.54     17.72 o 
   6   6   5       11.32        6.12     10.47 o 
   8   6   5      928.27      908.81     32.64 o 
  10   6   5     3649.12     3565.09     97.71 o 
  12   6   5      766.62      778.05     34.39 o 
  14   6   5     2901.70     2881.32     81.30 o 
  16   6   5     5015.59     4688.33    126.00 o 
  18   6   5     1117.13     1301.34     43.28 o 
  20   6   5     1440.96     1202.07     40.98 o 
  22   6   5     1215.68     1121.56     39.43 o 
  24   6   5      371.43      343.34     24.11 o 
  26   6   5      123.43      121.48     21.48 o 
  28   6   5       13.47       -1.64     16.97 o 
  30   6   5      302.67      299.94     24.60 o 
  32   6   5        6.66        6.50     21.03 o 
 -31   7   5       24.36       -1.57     21.02 o 
 -29   7   5        2.90       -1.04     19.14 o 
 -27   7   5        1.86      -11.21     19.45 o 
 -25   7   5      118.24      103.70     20.41 o 
 -23   7   5      184.04      152.75     21.48 o 
 -21   7   5      764.15      761.46     46.55 o 
 -19   7   5       21.38       45.60     16.95 o 
 -17   7   5      603.64      649.84     31.75 o 
 -15   7   5     2478.70     2424.83     93.57 o 
 -13   7   5      354.05      364.72     26.97 o 
 -11   7   5       10.22       54.92     16.22 o 
  -9   7   5       32.54       42.86     15.38 o 
  -7   7   5      632.47      675.04     36.28 o 
  -5   7   5     2327.91     2241.45     65.92 o 
  -3   7   5      402.19      377.32     35.30 o 
  -1   7   5     1044.22     1079.62     46.10 o 
   1   7   5      193.43      183.02     16.62 o 
   3   7   5      950.22      985.24     34.87 o 
   5   7   5      589.77      614.16     25.44 o 
   7   7   5      147.14      105.12     14.37 o 
   9   7   5      139.34      144.22     15.25 o 
  11   7   5      424.57      361.90     20.69 o 
  13   7   5      903.50      871.47     33.66 o 
  15   7   5      268.46      257.89     19.11 o 
  17   7   5       15.75       27.55     16.23 o 
  19   7   5      275.78      280.51     21.85 o 
  21   7   5      454.60      346.15     25.76 o 
  23   7   5      192.57      228.72     22.63 o 
  25   7   5       39.54        5.39     18.21 o 
  27   7   5       68.08       77.16     25.16 o 
  29   7   5       48.67       47.77     22.74 o 
 -26   8   5      241.68      221.98     25.94 o 
 -24   8   5       48.25       68.74     21.10 o 
 -22   8   5      344.60      356.72     28.20 o 
 -20   8   5      403.70      407.69     42.96 o 
 -18   8   5      195.61      230.60     23.72 o 
 -16   8   5      670.89      605.38     32.87 o 
 -14   8   5     4334.94     4247.26    131.98 o 
 -12   8   5      313.80      354.04     25.48 o 
 -10   8   5     2143.44     2041.20     69.66 o 
  -8   8   5     2412.74     2228.72     86.37 o 
  -6   8   5     1403.43     1343.54     71.33 o 
  -4   8   5      363.23      428.86     37.21 o 
  -2   8   5     2746.79     2839.16    125.03 o 
   0   8   5      842.30      924.29     48.91 o 
   2   8   5       13.17       -8.03     17.72 o 
   4   8   5     1314.34     1214.53     42.37 o 
   6   8   5     1070.79     1037.93     42.85 o 
   8   8   5      991.49     1012.77     42.53 o 
  10   8   5     2608.00     2622.53     77.02 o 
  12   8   5     1471.08     1499.83     55.01 o 
  14   8   5     1821.27     1833.39     58.41 o 
  16   8   5     1533.24     1477.21     50.87 o 
  18   8   5      780.45      855.68     35.20 o 
  20   8   5      202.74      202.36     23.28 o 
  22   8   5      777.59      738.58     37.87 o 
  24   8   5      931.31      972.29     45.57 o 
  26   8   5      426.62      482.03     33.11 o 
 -23   9   5      807.80      901.77     48.18 o 
 -21   9   5      388.58      430.47     32.09 o 
 -19   9   5      434.46      473.86     32.50 o 
 -17   9   5      934.26      876.32     42.19 o 
 -15   9   5     1266.07     1176.68     51.13 o 
 -13   9   5      309.39      341.24     54.85 o 
 -11   9   5      470.85      473.09     41.66 o 
  -9   9   5       14.50      -14.15     31.00 o 
  -7   9   5     1143.64     1341.95     82.18 o 
  -5   9   5      194.04      235.89     46.51 o 
  -3   9   5     2537.61     2432.01    111.80 o 
  -1   9   5      298.36      312.95     33.93 o 
   1   9   5      872.95     1030.49     60.27 o 
   3   9   5        3.43       10.79     27.34 o 
   5   9   5     1596.48     1531.82     65.04 o 
   7   9   5      505.08      507.49     35.20 o 
   9   9   5     1144.28     1146.55     42.79 o 
  11   9   5       82.21       45.16     20.64 o 
  13   9   5     1533.05     1488.83     51.45 o 
  15   9   5       45.67       65.56     18.28 o 
  17   9   5      442.11      440.62     27.31 o 
  19   9   5       74.02       67.81     22.37 o 
  21   9   5      897.76     1039.86     48.32 o 
 -16  10   5      100.52       96.60     34.87 o 
 -14  10   5       68.02       51.91     33.93 o 
 -12  10   5      198.07      175.34     34.87 o 
 -10  10   5      579.26      620.68     86.82 o 
  -8  10   5       49.04       15.50     29.53 o 
  -6  10   5        5.34      -18.60     37.20 o 
  -4  10   5      128.22      108.51     32.88 o 
  -2  10   5      187.63      191.13     48.06 o 
   0  10   5      371.90      395.59     42.71 o 
   2  10   5      320.97      296.87     54.26 o 
   4  10   5       35.67       20.15     48.05 o 
   6  10   5      125.83      149.93     33.93 o 
   8  10   5        0.27      -29.53     29.53 o 
  10  10   5        2.44       -5.96     37.20 o 
  12  10   5      337.11      345.13     33.92 o 
  14  10   5      395.27      492.74     33.53 o 
  16  10   5        1.79      -26.21     26.21 o 
  -5  11   5      258.61      305.40     41.65 o 
  -3  11   5      214.51      114.33     34.87 o 
  -1  11   5       12.14      -31.73     31.73 o 
   1  11   5      337.87      347.10     65.11 o 
   3  11   5        2.28        7.75     32.88 o 
 -38   0   6     1648.93     1676.46     85.44 o 
 -36   0   6       91.89       60.60     35.65 o 
 -34   0   6      871.35      851.78     52.49 o 
 -32   0   6     3849.86     3694.75    161.16 o 
 -30   0   6     2712.53     2975.82    131.56 o 
 -28   0   6     2857.98     2692.39    119.54 o 
 -26   0   6     7886.68     7998.27    329.90 o 
 -24   0   6      188.24      184.41     21.60 o 
 -22   0   6     2694.61     2645.99    173.74 o 
 -20   0   6     1110.04      958.39     48.24 o 
 -18   0   6    16313.38    16723.57    676.85 o 
 -16   0   6     2438.24     2287.23     98.66 o 
 -14   0   6    10874.47    10099.40    408.25 o 
 -12   0   6     1975.80     2236.13     78.69 o 
 -10   0   6    10787.47     9900.83    329.56 o 
  -8   0   6     9900.79    10254.99    298.00 o 
  -6   0   6    35303.39    34090.88    983.09 o 
  -4   0   6    79571.48    75445.26   2480.33 o 
  -2   0   6    36472.89    35048.65   1155.94 o 
   0   0   6    61718.12    63753.09   2163.34 o 
   2   0   6    31499.72    31402.00   1304.82 o 
   4   0   6      632.26      677.10     55.82 o 
   6   0   6    46419.64    50851.83   2984.31 o 
   8   0   6      162.53      272.60     13.13 o 
  10   0   6    44361.30    44896.19   1291.83 o 
  12   0   6     7147.65     7440.39    215.91 o 
  14   0   6    15499.96    14969.03    716.18 o 
  16   0   6     2808.93     3119.05    127.88 o 
  18   0   6     4592.19     4552.45    154.99 o 
  20   0   6    19093.69    20269.56   1355.93 o 
  22   0   6     2114.30     2374.48     73.13 o 
  24   0   6     7836.92     8183.35    345.93 o 
  26   0   6     2100.16     2472.12    164.39 o 
  28   0   6     2522.95     2466.08    164.41 o 
  30   0   6     2189.56     2366.59    161.29 o 
  32   0   6      668.96      542.62     62.01 o 
 -39   1   6      356.87      370.74     28.71 o 
 -37   1   6      380.78      414.74     34.18 o 
 -35   1   6      626.71      569.21     38.49 o 
 -33   1   6      145.52      128.11     17.60 o 
 -31   1   6     2314.35     2180.28     82.38 o 
 -29   1   6      105.67       79.64     21.03 o 
 -27   1   6      202.82      213.97     16.52 o 
 -25   1   6     2872.54     2707.71     84.08 o 
 -23   1   6     3067.31     3018.79     92.22 o 
 -21   1   6       43.30       57.13     14.32 o 
 -19   1   6     1580.69     1617.80     46.85 o 
 -17   1   6       66.44       85.04      9.07 o 
 -15   1   6     3457.96     3235.40     86.49 o 
 -13   1   6     6158.57     6728.26    174.18 o 
 -11   1   6    47300.17    47177.44   1335.56 o 
  -9   1   6      824.12     1174.30     30.92 o 
  -7   1   6    11752.86    11437.81    252.80 o 
  -5   1   6      106.55       85.23      5.64 o 
  -3   1   6     6131.89     6210.65    149.33 o 
  -1   1   6      591.11      701.30     18.10 o 
   1   1   6      414.31      302.81     10.26 o 
   3   1   6     5527.54     6455.00    152.28 o 
   5   1   6     3133.14     3360.70     97.92 o 
   7   1   6      499.12      460.03     18.51 o 
   9   1   6     2320.26     2322.58     71.59 o 
  11   1   6     2000.47     2239.50     97.27 o 
  13   1   6    13375.95    13301.64    293.40 o 
  15   1   6      303.38      328.63     11.57 o 
  17   1   6     9373.08     9645.45    230.68 o 
  19   1   6      906.14      994.26     36.34 o 
  21   1   6     6674.56     6397.22    189.13 o 
  23   1   6      162.99      171.77      9.56 o 
  25   1   6      538.16      503.05     19.48 o 
  27   1   6      253.71      237.69     21.18 o 
  29   1   6      914.14      770.90     34.07 o 
  31   1   6      116.69      134.83     13.43 o 
  33   1   6      228.82      275.31     19.15 o 
  35   1   6       74.76       59.53     17.10 o 
  37   1   6       89.67      103.83     34.10 o 
 -38   2   6      187.20      131.28     23.24 o 
 -36   2   6      277.63      330.22     26.52 o 
 -34   2   6        2.19        6.47     16.84 o 
 -32   2   6        0.35        9.15     15.27 o 
 -30   2   6      576.59      563.62     27.78 o 
 -28   2   6      244.90      232.30     17.87 o 
 -26   2   6      160.34      158.43     15.27 o 
 -24   2   6      342.03      337.24     19.69 o 
 -22   2   6      715.03      707.72     29.34 o 
 -20   2   6      603.79      695.00     27.84 o 
 -18   2   6       81.29       70.70      9.99 o 
 -16   2   6     1243.94     1229.10     41.47 o 
 -14   2   6     2086.98     2092.20     65.44 o 
 -12   2   6      322.52      360.20     20.14 o 
 -10   2   6     4474.02     3809.36    113.54 o 
  -8   2   6       98.84       98.15      7.33 o 
  -6   2   6     4830.93     5045.44    113.24 o 
  -4   2   6       31.31       37.12      6.95 o 
  -2   2   6      560.61      569.25     17.00 o 
   0   2   6       54.48       27.90      4.45 o 
   2   2   6     3576.10     3716.61     77.61 o 
   4   2   6    10976.54    13189.63    437.71 o 
   6   2   6      455.58      383.39     13.41 o 
   8   2   6      178.57      166.65      9.59 o 
  10   2   6     7438.68     7679.82    168.31 o 
  12   2   6       53.87       57.59      9.71 o 
  14   2   6     9108.49     9134.37    218.44 o 
  16   2   6     1625.46     1572.57     40.51 o 
  18   2   6      163.87      186.54     11.53 o 
  20   2   6      285.06      250.79     13.64 o 
  22   2   6     2430.93     2363.30     66.70 o 
  24   2   6       39.65       58.55     11.09 o 
  26   2   6      489.58      473.54     24.17 o 
  28   2   6       65.46       62.29     12.27 o 
  30   2   6       81.63       65.29     13.33 o 
  32   2   6       58.66       44.57     13.43 o 
  34   2   6        0.93       -1.32     13.20 o 
  36   2   6       45.97       45.06     17.15 o 
 -37   3   6      934.39      931.31     47.65 o 
 -35   3   6     1753.45     1641.90     84.41 o 
 -33   3   6      872.54      885.63     43.86 o 
 -31   3   6     2345.68     2252.45     87.14 o 
 -29   3   6      723.67      680.14     36.37 o 
 -27   3   6     1921.44     1794.45     60.45 o 
 -25   3   6      132.95      107.73     14.42 o 
 -23   3   6     1392.08     1461.59     50.38 o 
 -21   3   6      643.49      549.57     25.17 o 
 -19   3   6     2652.31     2846.91     88.72 o 
 -17   3   6     1172.45     1396.78     47.28 o 
 -15   3   6    12802.12    12996.11    379.38 o 
 -13   3   6     4115.65     4100.81    123.54 o 
 -11   3   6    47117.73    45492.12   1309.12 o 
  -9   3   6    13183.18    13624.43    356.57 o 
  -7   3   6    30523.40    31167.21    741.79 o 
  -5   3   6     6849.45     6560.31    167.88 o 
  -3   3   6     8670.66     8667.48    178.91 o 
  -1   3   6     2425.98     2632.72     64.86 o 
   1   3   6     3291.50     3244.88     73.37 o 
   3   3   6       38.88       18.07      6.25 o 
   5   3   6     3298.04     3050.67     74.35 o 
   7   3   6     1689.58     1857.72     58.27 o 
   9   3   6    13446.13    13007.37    377.30 o 
  11   3   6      452.91      450.96     15.68 o 
  13   3   6    15250.87    16452.05    522.16 o 
  15   3   6     4554.64     4696.03    141.79 o 
  17   3   6    18086.07    18042.60    598.93 o 
  19   3   6      432.00      519.01     24.20 o 
  21   3   6     7755.84     6918.62    204.98 o 
  23   3   6      743.35      812.05     42.97 o 
  25   3   6     2451.88     2354.77     75.39 o 
  27   3   6       31.87       32.85     12.65 o 
  29   3   6      838.44      765.07     37.01 o 
  31   3   6       71.56       83.17     17.66 o 
  33   3   6      829.21      899.63     79.76 o 
  35   3   6      165.99      177.27     21.03 o 
 -36   4   6      354.75      332.93     30.97 o 
 -34   4   6      379.40      393.31     30.53 o 
 -32   4   6      456.95      455.39     30.80 o 
 -30   4   6     1809.23     1943.73     83.87 o 
 -28   4   6     1805.88     1749.62     86.60 o 
 -26   4   6      981.84     1021.43     63.87 o 
 -24   4   6      984.74      893.58     42.89 o 
 -22   4   6     8423.03     8282.03    245.05 o 
 -20   4   6        2.90       20.65     12.53 o 
 -18   4   6     7163.57     6898.79    205.41 o 
 -16   4   6     2056.71     2101.31     68.16 o 
 -14   4   6     6661.34     6548.20    193.78 o 
 -12   4   6        4.87       13.95     10.74 o 
 -10   4   6    10544.39    10446.94    306.22 o 
  -8   4   6     4553.09     4621.39    104.53 o 
  -6   4   6     4768.00     4851.93    109.42 o 
  -4   4   6    14143.66    13707.77    393.77 o 
  -2   4   6      195.53      186.75      9.83 o 
   0   4   6     6562.01     6886.77    143.05 o 
   2   4   6    13955.32    14459.00    297.02 o 
   4   4   6     1230.71     1375.34     36.10 o 
   6   4   6     5086.88     4901.00    117.17 o 
   8   4   6      329.57      282.80     12.21 o 
  10   4   6     5098.50     5324.09    149.05 o 
  12   4   6      267.13      237.34     13.47 o 
  14   4   6    15410.65    14633.15    431.48 o 
  16   4   6     2748.84     2797.83    117.83 o 
  18   4   6     1644.81     1739.10     51.39 o 
  20   4   6     1749.33     1848.37     54.49 o 
  22   4   6     2168.67     2114.86     91.06 o 
  24   4   6     4673.76     4804.63    170.36 o 
  26   4   6      137.18      194.25     17.77 o 
  28   4   6      617.55      524.76     42.21 o 
  30   4   6     1022.32     1151.12     67.08 o 
  32   4   6      417.33      300.79     33.61 o 
  34   4   6     1078.20     1174.34     94.07 o 
 -35   5   6      250.86      268.27     28.71 o 
 -33   5   6        0.18       20.19     21.08 o 
 -31   5   6      229.54      191.17     24.93 o 
 -29   5   6       12.86        9.85     19.53 o 
 -27   5   6      784.95      805.19     41.75 o 
 -25   5   6       54.61       68.58     23.47 o 
 -23   5   6       23.10        3.10     16.11 o 
 -21   5   6        0.23       -2.03     14.85 o 
 -19   5   6       33.53       51.10     20.08 o 
 -17   5   6      301.87      341.15     24.14 o 
 -15   5   6      658.00      680.79     29.40 o 
 -13   5   6      593.34      580.13     23.85 o 
 -11   5   6      695.53      699.82     26.30 o 
  -9   5   6       73.97       89.82     11.09 o 
  -7   5   6      837.76      793.59     23.73 o 
  -5   5   6        2.21        6.65      6.46 o 
  -3   5   6      899.60      949.04     26.92 o 
  -1   5   6     2769.63     2959.35     68.69 o 
   1   5   6      561.51      590.56     18.41 o 
   3   5   6       11.15       -7.49      7.49 o 
   5   5   6      103.62       80.71      8.79 o 
   7   5   6       10.44       -9.26      9.26 o 
   9   5   6      420.48      454.05     19.50 o 
  11   5   6       30.05       43.93     10.51 o 
  13   5   6     1832.52     1789.87     52.46 o 
  15   5   6      310.90      401.44     18.88 o 
  17   5   6     2931.48     2684.51     75.73 o 
  19   5   6       83.50       78.98     12.96 o 
  21   5   6      103.89       90.20     16.13 o 
  23   5   6       22.17       19.14     14.63 o 
  25   5   6       69.30       86.07     17.14 o 
  27   5   6       91.25       85.85     16.97 o 
  29   5   6        2.82      -17.72     17.72 o 
  31   5   6       99.22      133.96     23.24 o 
  33   5   6       79.95       82.26     21.93 o 
 -32   6   6      100.64       80.78     24.89 o 
 -30   6   6      706.85      753.78     42.96 o 
 -28   6   6      314.40      348.36     30.33 o 
 -26   6   6      437.77      446.19     32.12 o 
 -24   6   6      770.13      784.29     42.34 o 
 -22   6   6     2267.67     2245.05     88.30 o 
 -20   6   6      372.48      385.19     25.03 o 
 -18   6   6     3174.19     3076.25     97.15 o 
 -16   6   6      235.37      212.94     18.96 o 
 -14   6   6     1253.30     1296.42     63.11 o 
 -12   6   6      166.96      189.28     15.42 o 
 -10   6   6     6573.96     6791.11    179.35 o 
  -8   6   6      211.07      224.23     14.87 o 
  -6   6   6     4619.97     4496.94    133.28 o 
  -4   6   6     1332.80     1240.91     34.28 o 
  -2   6   6     1428.22     1409.99     37.62 o 
   0   6   6     3695.05     3673.33     99.24 o 
   2   6   6     5840.32     5798.55    153.74 o 
   4   6   6      253.48      277.96     16.27 o 
   6   6   6      882.61      819.10     29.85 o 
   8   6   6      277.61      234.52     25.54 o 
  10   6   6     1666.03     1605.17     54.13 o 
  12   6   6      802.83      741.70     28.97 o 
  14   6   6     4040.86     3988.91    109.02 o 
  16   6   6     1758.33     1610.21     50.24 o 
  18   6   6      852.11      823.02     32.32 o 
  20   6   6     1415.47     1533.01     77.28 o 
  22   6   6     1350.01     1241.64     48.27 o 
  24   6   6     1386.13     1426.04     54.05 o 
  26   6   6      516.24      524.74     29.98 o 
  28   6   6      765.33      886.97     40.75 o 
  30   6   6      305.67      370.71     31.59 o 
 -29   7   6       59.82       31.61     21.47 o 
 -27   7   6      395.21      362.65     27.78 o 
 -25   7   6       18.98       36.54     19.64 o 
 -23   7   6      304.63      299.80     25.17 o 
 -21   7   6        8.08       -3.74     18.08 o 
 -19   7   6      490.10      575.17     36.25 o 
 -17   7   6      945.12      872.15     38.61 o 
 -15   7   6     2232.70     2291.58     89.28 o 
 -13   7   6      408.00      510.55     28.27 o 
 -11   7   6     8503.68     7879.08    232.76 o 
  -9   7   6     3015.46     3042.12     96.70 o 
  -7   7   6     5964.71     6004.92    177.83 o 
  -5   7   6     3576.74     3745.32    114.58 o 
  -3   7   6     7011.79     6756.26    225.65 o 
  -1   7   6      304.72      291.66     20.42 o 
   1   7   6     2101.79     2195.00     71.22 o 
   3   7   6       31.57        7.82     11.86 o 
   5   7   6      483.48      559.92     25.30 o 
   7   7   6        5.12      -13.21     13.87 o 
   9   7   6     2368.85     2400.14     85.38 o 
  11   7   6       55.34       75.56     14.87 o 
  13   7   6     5132.67     5090.36    137.87 o 
  15   7   6      513.04      582.68     29.43 o 
  17   7   6     5512.93     5520.16    162.79 o 
  19   7   6     1261.53     1414.62     54.96 o 
  21   7   6     2544.82     2596.01     87.40 o 
  23   7   6        3.43        7.57     18.34 o 
  25   7   6      676.75      713.37     49.29 o 
  27   7   6      114.81      129.20     22.28 o 
 -26   8   6      233.26      243.48     27.75 o 
 -24   8   6        9.72        6.06     20.06 o 
 -22   8   6      708.84      751.80     39.08 o 
 -20   8   6       34.68       37.40     19.70 o 
 -18   8   6      178.09      176.57     22.83 o 
 -16   8   6       58.26       73.58     19.85 o 
 -14   8   6      220.09      205.16     22.44 o 
 -12   8   6      114.78      104.46     19.14 o 
 -10   8   6      239.84      247.80     26.21 o 
  -8   8   6     1039.21     1214.61     65.78 o 
  -6   8   6       62.09       84.98     25.14 o 
  -4   8   6     1231.94     1131.48     80.63 o 
  -2   8   6       12.12       25.69     22.94 o 
   0   8   6      479.91      495.26     31.59 o 
   2   8   6      601.82      584.38     33.92 o 
   4   8   6      584.91      627.27     27.87 o 
   6   8   6     1172.83     1114.84     40.70 o 
   8   8   6      289.27      335.89     22.94 o 
  10   8   6      688.81      611.05     32.23 o 
  12   8   6      385.02      364.00     22.51 o 
  14   8   6      363.23      266.02     20.53 o 
  16   8   6      123.85      106.07     20.34 o 
  18   8   6      175.60      162.40     22.37 o 
  20   8   6        7.20        5.82     19.21 o 
  22   8   6       11.06       11.35     20.13 o 
  24   8   6       12.62       10.90     20.79 o 
 -21   9   6      159.36      179.77     26.28 o 
 -19   9   6       50.50       43.50     22.37 o 
 -17   9   6      190.82      170.15     24.32 o 
 -15   9   6       46.76       13.56     31.15 o 
 -13   9   6        3.43      -14.51     27.34 o 
 -11   9   6       70.13       15.50     27.90 o 
  -9   9   6      184.87      187.22     31.73 o 
  -7   9   6      177.17      236.32     34.87 o 
  -5   9   6       21.74       14.39     27.34 o 
  -3   9   6     1624.87     1684.48     85.53 o 
  -1   9   6        3.59       -4.72     25.14 o 
   1   9   6      825.13      791.90     52.49 o 
   3   9   6      176.30      169.09     32.67 o 
   5   9   6      551.09      541.08     35.71 o 
   7   9   6      274.26      222.10     24.32 o 
   9   9   6      352.88      337.62     24.83 o 
  11   9   6        6.22      -16.76     16.76 o 
  13   9   6      608.23      659.30     31.71 o 
  15   9   6      105.03      134.08     24.32 o 
  17   9   6        3.46      -12.63     21.48 o 
  19   9   6      169.41      215.68     25.54 o 
  21   9   6      252.29      248.47     32.78 o 
 -16  10   6        1.79       21.90     33.93 o 
 -14  10   6      691.38      606.25     51.49 o 
 -12  10   6        2.98       -1.49     29.53 o 
 -10  10   6      469.38      535.30     49.29 o 
  -8  10   6      271.50      308.48     39.46 o 
  -6  10   6     1009.30      999.94    128.69 o 
  -4  10   6     1232.77     1324.66    103.88 o 
  -2  10   6     1172.42     1256.69     72.36 o 
   0  10   6      522.15      526.28     47.10 o 
   2  10   6      508.55      485.91     44.59 o 
   4  10   6      216.91      196.41     34.87 o 
   6  10   6      566.22      534.46     46.04 o 
   8  10   6       20.03        7.80     31.73 o 
  10  10   6      491.94      426.81     51.16 o 
  12  10   6        8.48       21.17     31.73 o 
  14  10   6      234.72      263.38     34.58 o 
 -37   1   7       25.22       12.04     16.97 o 
 -35   1   7      865.48      887.22     34.84 o 
 -33   1   7     1341.55     1316.64     44.80 o 
 -31   1   7     1073.01     1062.22     41.82 o 
 -29   1   7      173.34      199.00     16.69 o 
 -27   1   7     3536.93     3589.77    115.95 o 
 -25   1   7     1209.00     1274.17     44.70 o 
 -23   1   7    15893.69    15332.92    395.63 o 
 -21   1   7     1693.28     1725.98     50.45 o 
 -19   1   7     2056.09     1844.01     52.67 o 
 -17   1   7     3967.14     3979.85    105.84 o 
 -15   1   7      824.87      733.61     24.83 o 
 -13   1   7    11971.80    11773.28    302.53 o 
 -11   1   7    16829.70    16754.15    392.51 o 
  -9   1   7    13959.34    13876.08    354.92 o 
  -7   1   7     1779.94     1675.49     40.48 o 
  -5   1   7       12.19       22.07      4.79 o 
  -3   1   7    37873.45    37388.52    820.15 o 
  -1   1   7       10.44       16.86      4.55 o 
   1   1   7    24430.39    22983.66    468.06 o 
   3   1   7     3040.98     2961.46     79.76 o 
   5   1   7    32530.60    31216.74    917.11 o 
   7   1   7     6462.50     6109.58    255.01 o 
   9   1   7      936.25      882.41     26.97 o 
  11   1   7      278.48      276.38     17.77 o 
  13   1   7     1449.02     1560.55     57.80 o 
  15   1   7     1020.08     1086.30     27.80 o 
  17   1   7     6895.05     7402.31    178.32 o 
  19   1   7      159.65      127.29     10.38 o 
  21   1   7     5306.17     5830.46    290.44 o 
  23   1   7       17.38       15.28      9.69 o 
  25   1   7     3018.59     3735.62    212.34 o 
  27   1   7        2.14        0.64     10.57 o 
  29   1   7     2799.24     2508.27    196.99 o 
  31   1   7        9.46      -13.15     13.15 o 
  33   1   7      640.11      541.64     38.43 o 
  35   1   7       20.33        4.13     19.41 o 
 -38   2   7     2088.86     2167.47     87.10 o 
 -36   2   7       20.82       37.00     19.94 o 
 -34   2   7     3503.97     3373.04    107.35 o 
 -32   2   7      618.29      717.92     33.09 o 
 -30   2   7     3085.89     3049.52     97.29 o 
 -28   2   7       37.12       34.57     14.70 o 
 -26   2   7     2683.26     2469.70    112.84 o 
 -24   2   7     4555.17     4386.37    133.30 o 
 -22   2   7     1627.89     1699.97     57.35 o 
 -20   2   7      679.84      701.66     28.27 o 
 -18   2   7      444.37      418.36     20.51 o 
 -16   2   7     4081.40     3918.84    118.15 o 
 -14   2   7    16849.37    16907.33    490.79 o 
 -12   2   7      891.81      992.87     49.82 o 
 -10   2   7    29625.34    29494.86    822.35 o 
  -8   2   7     4889.78     4963.17    121.31 o 
  -6   2   7    50293.66    48233.97   1056.92 o 
  -4   2   7      254.92      209.13      9.12 o 
  -2   2   7    16811.18    16799.69    392.94 o 
   0   2   7      983.56      841.12     32.68 o 
   2   2   7    11121.87    12546.28    272.08 o 
   4   2   7    17049.18    18298.85    571.57 o 
   6   2   7      615.02      461.72     27.70 o 
   8   2   7     1992.47     1506.60     80.47 o 
  10   2   7     6183.43     6080.49    177.37 o 
  12   2   7      682.89      728.69     20.26 o 
  14   2   7    15312.64    15376.84    360.90 o 
  16   2   7     7274.49     7496.18    197.49 o 
  18   2   7    15980.58    15888.43    411.46 o 
  20   2   7      392.19      509.44     31.10 o 
  22   2   7     9950.53     9223.13    241.17 o 
  24   2   7      464.62      503.03     27.59 o 
  26   2   7     2301.92     2390.34     89.96 o 
  28   2   7     1003.53      979.84     43.99 o 
  30   2   7     1067.30     1036.09     45.80 o 
  32   2   7      627.12      733.78     36.69 o 
  34   2   7      780.63      837.37     44.62 o 
  36   2   7      612.54      831.07     73.11 o 
 -37   3   7      416.76      378.34     30.80 o 
 -35   3   7        4.13       -2.84     19.26 o 
 -33   3   7       30.64       33.18     19.94 o 
 -31   3   7      372.53      343.36     40.74 o 
 -29   3   7       11.81       13.24     14.42 o 
 -27   3   7      388.22      367.02     23.04 o 
 -25   3   7      487.33      502.98     25.17 o 
 -23   3   7     2030.67     1927.94     63.94 o 
 -21   3   7     2063.15     2038.47     66.61 o 
 -19   3   7       18.64       52.78     13.42 o 
 -17   3   7       58.49       75.36     11.55 o 
 -15   3   7        5.29       14.58      9.63 o 
 -13   3   7     1110.06     1156.08     39.91 o 
 -11   3   7       60.51       85.42     10.85 o 
  -9   3   7      634.38      719.05     29.07 o 
  -7   3   7      472.27      436.97     20.76 o 
  -5   3   7      436.07      484.70     16.80 o 
  -3   3   7      822.98      766.86     24.78 o 
  -1   3   7      199.37      261.74     11.40 o 
   1   3   7      974.72      885.19     24.89 o 
   3   3   7      106.44      131.28      6.93 o 
   5   3   7    15569.56    16181.81    377.72 o 
   7   3   7     2049.05     1917.94     48.30 o 
   9   3   7      894.74      846.93     39.76 o 
  11   3   7     1718.01     1559.30     46.47 o 
  13   3   7      433.94      447.36     16.76 o 
  15   3   7     4036.62     4012.57    151.44 o 
  17   3   7     4908.95     5038.60    244.28 o 
  19   3   7       18.64       20.97     11.63 o 
  21   3   7       14.48        2.87     11.76 o 
  23   3   7       66.72       64.07     13.03 o 
  25   3   7        6.24       13.26     13.99 o 
  27   3   7       38.30       55.62     16.08 o 
  29   3   7     1318.55     1335.55     66.27 o 
  31   3   7       55.77       34.03     15.41 o 
  33   3   7      121.90      118.55     18.94 o 
  35   3   7      259.97      337.32     27.19 o 
 -36   4   7        2.07       14.87     21.08 o 
 -34   4   7      958.89     1034.81     86.77 o 
 -32   4   7      191.26      216.93     25.38 o 
 -30   4   7     2283.63     2087.44     82.96 o 
 -28   4   7        2.34      -17.08     17.08 o 
 -26   4   7        9.82       24.30     17.08 o 
 -24   4   7      157.35      186.61     25.71 o 
 -22   4   7     2063.30     2050.88     68.21 o 
 -20   4   7      173.35      191.40     16.22 o 
 -18   4   7      622.83      537.81     25.55 o 
 -16   4   7      103.89       97.56     15.63 o 
 -14   4   7      988.79      926.43     50.13 o 
 -12   4   7       86.44      109.86     11.95 o 
 -10   4   7     3060.33     2932.07     90.94 o 
  -8   4   7      259.63      319.00     12.99 o 
  -6   4   7     3674.06     3518.83    103.03 o 
  -4   4   7     4695.98     5042.06    114.83 o 
  -2   4   7     8926.66     9269.68    191.02 o 
   0   4   7      394.34      347.64     12.08 o 
   2   4   7     2664.81     2774.83     60.18 o 
   4   4   7       51.84       63.42     14.54 o 
   6   4   7      907.66      745.32     23.02 o 
   8   4   7      155.73      251.69     13.02 o 
  10   4   7     2557.75     2328.19     58.90 o 
  12   4   7     1091.19      972.70     31.98 o 
  14   4   7     3667.26     3841.96    116.07 o 
  16   4   7      934.15      915.66     35.06 o 
  18   4   7     2507.35     2270.44     73.43 o 
  20   4   7     1197.69     1135.27     42.75 o 
  22   4   7     1911.11     1924.61     64.40 o 
  24   4   7     1400.86     1257.38     55.06 o 
  26   4   7      413.18      411.69     42.55 o 
  28   4   7      209.72      232.65     27.74 o 
  30   4   7      539.76      559.27     41.93 o 
  32   4   7       67.84       54.57     18.94 o 
  34   4   7        3.67       13.71     19.57 o 
 -33   5   7      739.56      881.22     47.05 o 
 -31   5   7     2845.13     2957.80    113.39 o 
 -29   5   7      361.17      435.85     39.04 o 
 -27   5   7     4020.98     4174.76    150.89 o 
 -25   5   7     1275.17     1359.86     59.66 o 
 -23   5   7     4212.21     3900.56    140.70 o 
 -21   5   7      360.18      359.23     27.41 o 
 -19   5   7      538.73      522.47     30.43 o 
 -17   5   7     3063.85     2913.27     92.54 o 
 -15   5   7       72.21      111.84     14.42 o 
 -13   5   7     3232.93     3191.88     88.33 o 
 -11   5   7      303.41      292.47     16.57 o 
  -9   5   7      517.54      555.58     22.71 o 
  -7   5   7    10281.52    10223.08    294.30 o 
  -5   5   7     1904.27     1957.21     48.13 o 
  -3   5   7    25486.79    25631.46    602.48 o 
  -1   5   7     1263.13     1329.82     34.91 o 
   1   5   7    27209.58    27637.82    646.21 o 
   3   5   7      304.67      310.71     14.50 o 
   5   5   7     7497.37     7654.50    182.64 o 
   7   5   7      195.29      241.69     15.21 o 
   9   5   7     5718.82     5624.01    168.37 o 
  11   5   7     8817.18     8238.13    215.31 o 
  13   5   7      313.49      278.60     18.25 o 
  15   5   7       41.15       48.02     11.38 o 
  17   5   7     2147.62     2102.48     69.60 o 
  19   5   7     2043.70     2200.47     72.71 o 
  21   5   7     5915.00     5844.46    177.31 o 
  23   5   7       29.67       50.08     16.55 o 
  25   5   7     4064.96     4415.94    229.79 o 
  27   5   7        1.55       -1.89     18.44 o 
  29   5   7     2785.06     2950.82    195.42 o 
  31   5   7      569.66      779.46     43.60 o 
 -32   6   7      102.73      146.17     26.73 o 
 -30   6   7      741.74      874.41     48.91 o 
 -28   6   7       48.48       82.29     23.57 o 
 -26   6   7      444.08      446.95     35.19 o 
 -24   6   7      127.85       76.27     22.50 o 
 -22   6   7       59.87       38.24     19.69 o 
 -20   6   7     1477.06     1449.78     53.77 o 
 -18   6   7      228.12      251.81     21.28 o 
 -16   6   7       16.45      -13.82     13.82 o 
 -14   6   7      847.63      842.97     35.61 o 
 -12   6   7      594.19      586.99     24.91 o 
 -10   6   7    11152.31    10989.96    323.89 o 
  -8   6   7      540.37      553.04     24.10 o 
  -6   6   7     6180.82     6062.31    160.70 o 
  -4   6   7        2.84        6.82     11.09 o 
  -2   6   7     5527.94     5726.19    138.51 o 
   0   6   7       19.84       24.20      9.09 o 
   2   6   7      301.01      332.04     17.66 o 
   4   6   7      810.97      810.47     30.10 o 
   6   6   7      188.98      186.58     15.10 o 
   8   6   7      553.92      597.21     25.07 o 
  10   6   7      299.52      315.19     26.25 o 
  12   6   7      109.57       77.86     13.64 o 
  14   6   7     2273.76     2256.27     66.07 o 
  16   6   7      474.98      445.92     25.79 o 
  18   6   7     1123.74     1172.72     45.57 o 
  20   6   7      271.47      245.70     24.17 o 
  22   6   7     2611.67     2590.05     85.87 o 
  24   6   7       88.40       84.07     18.56 o 
  26   6   7      157.23      142.32     24.77 o 
  28   6   7      327.51      394.52     40.74 o 
  30   6   7      458.66      426.62     60.95 o 
 -29   7   7      146.83      116.74     26.85 o 
 -27   7   7       69.64       81.87     23.04 o 
 -25   7   7       33.36       11.39     19.73 o 
 -23   7   7       29.88       -0.97     20.58 o 
 -21   7   7        1.04       -3.84     17.78 o 
 -19   7   7       40.50       41.54     18.18 o 
 -17   7   7       33.30       43.40     17.05 o 
 -15   7   7     2018.77     2078.66     71.21 o 
 -13   7   7      631.05      631.33     35.36 o 
 -11   7   7      417.09      422.50     26.22 o 
  -9   7   7       53.11       61.49     15.34 o 
  -7   7   7        6.29       41.52     14.96 o 
  -5   7   7      379.17      377.77     29.35 o 
  -3   7   7     1733.36     1736.59     67.39 o 
  -1   7   7       56.05       30.13     23.59 o 
   1   7   7     1677.35     1585.31     74.76 o 
   3   7   7      648.75      523.89     24.05 o 
   5   7   7      611.14      606.08     30.53 o 
   7   7   7        6.70       12.06     12.39 o 
   9   7   7     1071.07     1022.65     37.21 o 
  11   7   7      258.12      205.47     17.66 o 
  13   7   7      592.02      659.08     28.67 o 
  15   7   7      133.86      162.37     22.26 o 
  17   7   7      782.90      753.86     37.06 o 
  19   7   7       83.63       52.50     19.01 o 
  21   7   7      195.99      206.08     23.04 o 
  23   7   7        0.24       17.77     18.13 o 
  25   7   7       49.45       50.44     19.89 o 
  27   7   7       13.49        5.99     32.93 o 
 -26   8   7      732.11      758.78     41.82 o 
 -24   8   7       74.88       41.40     22.76 o 
 -22   8   7      240.03      281.77     28.19 o 
 -20   8   7       21.06       -6.82     19.33 o 
 -18   8   7      591.72      559.93     32.82 o 
 -16   8   7      457.48      398.23     27.35 o 
 -14   8   7     1463.26     1471.67     56.78 o 
 -12   8   7       28.51       -9.30     23.38 o 
 -10   8   7     2046.23     2009.09     96.50 o 
  -8   8   7       23.41       16.71     25.14 o 
  -6   8   7     5911.69     5550.70    227.17 o 
  -4   8   7     1735.34     1628.04     83.74 o 
  -2   8   7     2221.58     2357.98     88.79 o 
   0   8   7      168.71       97.57     21.33 o 
   2   8   7      308.90      419.85     47.80 o 
   4   8   7     1968.01     1911.90     59.72 o 
   6   8   7      769.51      771.82     32.30 o 
   8   8   7     1096.45     1131.56     41.21 o 
  10   8   7     1065.48     1093.91     40.59 o 
  12   8   7       98.66       86.83     19.64 o 
  14   8   7     2383.98     2295.38     80.50 o 
  16   8   7       17.24       -1.16     19.39 o 
  18   8   7     1501.93     1532.29     60.25 o 
  20   8   7       50.73       40.24     20.96 o 
  22   8   7      688.82      734.95     46.99 o 
  24   8   7      342.65      359.91     29.79 o 
 -21   9   7      149.59      153.03     25.94 o 
 -19   9   7      121.30       97.81     26.73 o 
 -17   9   7      389.77      370.87     34.58 o 
 -15   9   7      144.37      142.06     32.67 o 
 -13   9   7     1039.12      909.90     59.20 o 
 -11   9   7       97.12       88.03     30.46 o 
  -9   9   7       83.27       92.90     30.46 o 
  -7   9   7      235.17      181.34     32.67 o 
  -5   9   7      705.95      742.82     51.49 o 
  -3   9   7     3752.85     3633.37    257.52 o 
  -1   9   7       16.85       50.87     34.10 o 
   1   9   7     1191.49     1279.24     70.17 o 
   3   9   7       15.57       49.49     38.75 o 
   5   9   7      695.59      690.09     40.39 o 
   7   9   7      636.03      623.93     42.96 o 
   9   9   7      340.04      315.79     27.10 o 
  11   9   7       87.75      113.91     22.44 o 
  13   9   7      325.69      304.46     27.84 o 
  15   9   7      889.78      930.40     44.70 o 
  17   9   7      105.19      101.38     23.84 o 
  19   9   7       73.83      103.48     24.11 o 
 -14  10   7      114.01      127.89     37.08 o 
 -12  10   7       36.36       37.74     31.28 o 
 -10  10   7      170.94      167.82     38.32 o 
  -8  10   7        1.27      -16.36     31.28 o 
  -6  10   7      403.66      401.28     55.81 o 
  -4  10   7       90.50      135.02     51.16 o 
  -2  10   7       19.23       19.52     29.53 o 
   0  10   7       70.63       97.93     31.73 o 
   2  10   7        4.08       11.83     29.53 o 
   4  10   7       13.43      -12.17     29.53 o 
   6  10   7       75.34      130.41     33.93 o 
   8  10   7        3.76       40.30     43.40 o 
  10  10   7       74.96      195.32     52.71 o 
  12  10   7       56.34       40.00     33.93 o 
 -38   0   8      284.52      243.28     28.28 o 
 -36   0   8        0.85      -19.68     26.35 o 
 -34   0   8     1258.81     1195.46     66.85 o 
 -32   0   8      379.32      364.12     34.87 o 
 -30   0   8     6815.41     7047.17    294.78 o 
 -28   0   8       16.56       14.47     19.37 o 
 -26   0   8    18820.37    18300.79    740.05 o 
 -24   0   8     1475.61     1234.60     62.47 o 
 -22   0   8    16014.54    16140.25    536.30 o 
 -20   0   8      572.79      547.69     29.20 o 
 -18   0   8     6119.41     5825.76    198.72 o 
 -16   0   8      376.09      449.62     24.30 o 
 -14   0   8     3156.47     3599.21    136.60 o 
 -12   0   8     8762.45     8589.16    288.32 o 
 -10   0   8    31515.79    34576.66   1341.11 o 
  -8   0   8     8366.11     8242.90    248.25 o 
  -6   0   8    62271.29    60996.29   1753.65 o 
  -4   0   8     3692.56     3806.40    113.39 o 
  -2   0   8    31454.70    26021.02   1083.57 o 
   0   0   8     2274.52     1949.95     71.67 o 
   2   0   8   103523.05   106993.38   4746.07 o 
   6   0   8    10388.70     9200.26   1030.23 o 
   8   0   8       20.13       82.56     31.00 o 
  10   0   8     6719.85     6493.23    275.75 o 
  12   0   8      168.32      169.46     14.13 o 
  14   0   8     6423.41     5861.12    725.32 o 
  16   0   8     1934.36     2267.51    101.98 o 
  18   0   8       76.34       97.09     15.48 o 
  20   0   8      528.94      468.85     31.28 o 
  22   0   8    14498.07    15731.07    657.71 o 
  24   0   8      389.26      381.70     28.10 o 
  26   0   8     8937.54     9928.58    489.24 o 
  28   0   8      328.12      284.21     25.80 o 
  30   0   8     3819.37     3967.61    175.35 o 
  32   0   8      745.94      710.07     55.81 o 
  34   0   8     3470.92     3663.77    226.47 o 
  36   0   8        3.43        0.00     21.70 o 
 -37   1   8       52.45       57.86     19.10 o 
 -35   1   8      619.98      580.24     31.49 o 
 -33   1   8     2052.58     2217.59     67.35 o 
 -31   1   8       13.57       -2.28     14.32 o 
 -29   1   8     1948.70     1943.35     59.34 o 
 -27   1   8     1467.31     1438.80     45.99 o 
 -25   1   8      777.52      661.89     29.91 o 
 -23   1   8      407.97      402.50     19.29 o 
 -21   1   8      171.02      181.85     13.88 o 
 -19   1   8     2868.68     2948.89     81.20 o 
 -17   1   8      291.36      293.99     14.37 o 
 -15   1   8     2069.62     2389.65     66.13 o 
 -13   1   8     1011.28      977.05     28.17 o 
 -11   1   8       38.35       38.74      6.93 o 
  -9   1   8     1551.93     1307.87     33.03 o 
  -7   1   8    15033.63    15983.41    353.69 o 
  -5   1   8    31218.85    30264.19    823.41 o 
  -3   1   8     6632.12     7028.76    169.52 o 
  -1   1   8    12417.49    12238.54    270.92 o 
   1   1   8     1516.35     1637.46     52.86 o 
   3   1   8     1294.66     1331.31     67.49 o 
   5   1   8    16694.47    16433.46    629.10 o 
   7   1   8      455.21      499.44     17.93 o 
   9   1   8     1283.18     1053.15     31.89 o 
  11   1   8     1474.54     1510.68     54.89 o 
  13   1   8     1031.80      954.59     30.00 o 
  15   1   8     4502.70     4356.48    116.63 o 
  17   1   8     1602.83     1532.35     51.87 o 
  19   1   8      115.79      100.68     15.42 o 
  21   1   8     3898.82     3790.05    136.14 o 
  23   1   8     3988.48     4332.40    154.06 o 
  25   1   8     2165.14     2178.42     84.60 o 
  27   1   8      929.90      825.36     64.44 o 
  29   1   8     1185.43     1301.87     73.23 o 
  31   1   8       93.93      160.41     18.16 o 
  33   1   8      565.57      651.38     34.53 o 
  35   1   8      162.93      203.61     20.24 o 
 -36   2   8      757.96      753.93     42.75 o 
 -34   2   8       20.24       15.67     17.32 o 
 -32   2   8      414.20      454.19     26.79 o 
 -30   2   8      397.68      418.96     25.26 o 
 -28   2   8        0.42      -10.10     13.93 o 
 -26   2   8       62.62       52.93     14.63 o 
 -24   2   8       21.70        2.58     17.45 o 
 -22   2   8      599.36      547.07     25.94 o 
 -20   2   8        0.07       -1.70     11.18 o 
 -18   2   8     2473.96     2326.57     89.56 o 
 -16   2   8       78.11       28.98      9.99 o 
 -14   2   8      262.70      255.84     15.85 o 
 -12   2   8      232.66      238.89     13.18 o 
 -10   2   8      266.65      363.64     13.70 o 
  -8   2   8      687.95      723.17     20.98 o 
  -6   2   8      657.62      600.19     20.11 o 
  -4   2   8      364.78      311.34     11.54 o 
  -2   2   8     2210.49     2292.18     56.80 o 
   0   2   8     1551.09     1681.58     38.96 o 
   2   2   8     1601.47     1662.37     36.94 o 
   4   2   8      268.68      246.73     17.37 o 
   6   2   8      786.44      733.70     22.00 o 
   8   2   8     1336.47     1328.65     51.46 o 
  10   2   8      195.75      272.03     23.92 o 
  12   2   8       28.64       35.82      7.51 o 
  14   2   8      989.85      949.66     36.21 o 
  16   2   8      294.08      284.67     23.00 o 
  18   2   8    11935.44    11270.57    335.46 o 
  20   2   8      848.25      841.29     40.10 o 
  22   2   8       76.12       54.34     18.61 o 
  24   2   8      213.78      197.58     24.65 o 
  26   2   8      523.23      549.32     30.88 o 
  28   2   8       58.19       58.36     20.59 o 
  30   2   8      183.49      166.80     24.26 o 
  32   2   8      138.57       94.76     17.37 o 
  34   2   8       93.46      118.27     18.33 o 
 -37   3   8      766.12      790.68     80.62 o 
 -35   3   8       13.73       13.32     19.94 o 
 -33   3   8     3274.19     3349.68    124.72 o 
 -31   3   8      695.74      576.59     34.40 o 
 -29   3   8     1995.45     1942.25     67.45 o 
 -27   3   8      373.77      402.09     24.32 o 
 -25   3   8     3468.82     3371.87    105.82 o 
 -23   3   8     5180.37     4969.14    151.51 o 
 -21   3   8      492.50      442.50     23.62 o 
 -19   3   8     5199.35     5235.93    158.10 o 
 -17   3   8      345.38      345.81     18.96 o 
 -15   3   8     2283.79     2178.74     70.10 o 
 -13   3   8     4420.19     4304.65    130.13 o 
 -11   3   8     7802.16     7754.14    244.91 o 
  -9   3   8    12615.91    13032.35    289.82 o 
  -7   3   8     2800.91     2642.38     62.53 o 
  -5   3   8    27734.45    27060.38    589.38 o 
  -3   3   8     8163.10     8942.28    184.94 o 
  -1   3   8    20109.96    20103.94    437.88 o 
   1   3   8     7982.00     7522.57    155.85 o 
   3   3   8      250.55      194.10      9.39 o 
   5   3   8    19909.89    20321.47    595.23 o 
   7   3   8       12.44        7.35      6.63 o 
   9   3   8     9614.59     9523.74    224.73 o 
  11   3   8      213.30      201.56     10.30 o 
  13   3   8    10677.93    10485.08    274.57 o 
  15   3   8      215.86      274.64     14.78 o 
  17   3   8     2583.87     2491.88    103.20 o 
  19   3   8    11723.14    11899.98    349.04 o 
  21   3   8     3490.02     3611.85    131.93 o 
  23   3   8      729.94      776.73     37.78 o 
  25   3   8     2188.67     1955.24    127.48 o 
  27   3   8      519.75      424.82     42.40 o 
  29   3   8     1559.46     1642.57     68.61 o 
  31   3   8        3.69       10.82     17.05 o 
  33   3   8     1653.72     1805.01     74.26 o 
 -34   4   8      261.92      236.76     27.90 o 
 -32   4   8       15.38       13.61     21.41 o 
 -30   4   8     1739.11     1883.91     76.99 o 
 -28   4   8        0.23       21.48     19.53 o 
 -26   4   8     6199.23     6270.02    219.49 o 
 -24   4   8     1291.88     1262.77     48.44 o 
 -22   4   8     4549.61     4539.47    139.50 o 
 -20   4   8      926.13      775.73     33.70 o 
 -18   4   8     3019.96     2898.83     91.83 o 
 -16   4   8     1340.12     1251.98     44.93 o 
 -14   4   8      282.05      223.86     15.85 o 
 -12   4   8       10.05        3.10     10.39 o 
 -10   4   8     4260.92     4433.28    134.30 o 
  -8   4   8     2872.23     3029.34     71.03 o 
  -6   4   8     3338.56     3099.11     71.54 o 
  -4   4   8      576.98      641.23     20.68 o 
  -2   4   8    29789.12    29396.27    636.38 o 
   0   4   8     1486.18     1494.63     37.66 o 
   2   4   8    16252.43    16366.17    416.87 o 
   4   4   8     7286.37     7585.55    180.09 o 
   6   4   8    13835.28    12816.06    301.27 o 
   8   4   8      300.98      300.63     14.79 o 
  10   4   8     4199.77     4302.71    115.85 o 
  12   4   8      672.19      644.23     28.53 o 
  14   4   8      988.16     1009.97     47.00 o 
  16   4   8       65.33       30.65     15.21 o 
  18   4   8      291.34      297.61     19.65 o 
  20   4   8       45.82       37.98     13.79 o 
  22   4   8     2768.98     2728.66    103.79 o 
  24   4   8      268.86      231.20     23.24 o 
  26   4   8     3869.91     4066.78    294.92 o 
  28   4   8      336.89      333.13     27.59 o 
  30   4   8      320.67      373.19     28.53 o 
  32   4   8      360.21      311.16     28.25 o 
 -33   5   8       60.06       55.69     27.01 o 
 -31   5   8      174.21      198.96     43.72 o 
 -29   5   8      491.96      473.70     41.66 o 
 -27   5   8      607.91      693.83     39.95 o 
 -25   5   8      613.58      644.03     37.59 o 
 -23   5   8      317.23      390.87     30.33 o 
 -21   5   8      164.28      182.90     27.77 o 
 -19   5   8      255.61      265.22     19.97 o 
 -17   5   8      323.46      351.93     21.20 o 
 -15   5   8      166.74      154.73     15.85 o 
 -13   5   8      269.43      253.50     15.90 o 
 -11   5   8      142.84      225.57     14.87 o 
  -9   5   8      805.83      832.25     30.18 o 
  -7   5   8      401.16      363.40     38.31 o 
  -5   5   8     1153.41     1202.61     30.76 o 
  -3   5   8      207.37      204.90     11.21 o 
  -1   5   8      756.97      744.21     33.05 o 
   1   5   8      141.04      147.76     11.38 o 
   3   5   8      275.17      324.88     15.58 o 
   5   5   8       10.45       -4.41      9.58 o 
   7   5   8     2271.49     2263.31     64.10 o 
   9   5   8      696.38      642.97     25.40 o 
  11   5   8      955.05      877.35     31.02 o 
  13   5   8      596.24      552.21     27.24 o 
  15   5   8      477.22      450.86     30.35 o 
  17   5   8       25.04        1.26     13.59 o 
  19   5   8      277.99      227.50     19.91 o 
  21   5   8       24.30       23.61     15.19 o 
  23   5   8      307.04      266.76     26.34 o 
  25   5   8        1.12        7.32     19.26 o 
  27   5   8      992.22     1043.93     51.74 o 
  29   5   8       45.17       73.01     23.71 o 
  31   5   8        6.93       23.93     22.42 o 
 -30   6   8       73.01       82.17     28.86 o 
 -28   6   8      603.04      640.52     39.95 o 
 -26   6   8     1723.38     1630.84     71.01 o 
 -24   6   8       20.93       11.67     20.83 o 
 -22   6   8     1349.92     1503.45     65.53 o 
 -20   6   8        0.05      -18.35     18.35 o 
 -18   6   8     1481.49     1467.06     54.61 o 
 -16   6   8      651.03      689.58     32.93 o 
 -14   6   8     2200.52     2287.80     67.55 o 
 -12   6   8      158.27      126.82     15.18 o 
 -10   6   8     2057.88     2139.93     63.10 o 
  -8   6   8      575.66      517.71     25.55 o 
  -6   6   8     8010.11     7920.71    208.46 o 
  -4   6   8     1831.87     1810.37     69.13 o 
  -2   6   8      979.68      968.82     33.19 o 
   0   6   8      909.48      840.07     51.76 o 
   2   6   8     7651.57     7618.01    258.59 o 
   4   6   8      119.83      129.95     13.88 o 
   6   6   8     3612.56     3712.67    109.37 o 
   8   6   8       50.41       35.21     16.54 o 
  10   6   8       24.39        4.56     11.66 o 
  12   6   8      116.37      107.91     16.52 o 
  14   6   8     3696.21     3356.40    107.09 o 
  16   6   8      202.18      171.63     19.39 o 
  18   6   8     1190.06     1144.63     46.36 o 
  20   6   8      237.74      228.12     21.48 o 
  22   6   8     1510.79     1438.04     64.31 o 
  24   6   8      731.33      748.60     43.20 o 
  26   6   8      507.44      511.84     35.97 o 
  28   6   8       53.92       28.18     23.45 o 
 -29   7   8      652.11      683.03     38.35 o 
 -27   7   8      362.51      381.42     30.54 o 
 -25   7   8      905.63      834.47     40.31 o 
 -23   7   8     1349.18     1314.20     52.68 o 
 -21   7   8       19.93       11.85     18.96 o 
 -19   7   8      343.57      440.23     27.84 o 
 -17   7   8      275.82      287.22     24.73 o 
 -15   7   8     2620.40     2627.10     86.65 o 
 -13   7   8     2027.50     1993.27     68.43 o 
 -11   7   8     1352.49     1336.24     50.38 o 
  -9   7   8     1833.93     1753.23     70.33 o 
  -7   7   8      677.58      597.36     32.79 o 
  -5   7   8     9719.75     9563.47    275.78 o 
  -3   7   8      545.91      571.34     33.38 o 
  -1   7   8      702.20      684.10     36.20 o 
   1   7   8     6953.47     6668.55    285.93 o 
   3   7   8      507.30      510.43     23.78 o 
   5   7   8     1377.10     1488.02     61.04 o 
   7   7   8       18.33       15.83     13.26 o 
   9   7   8     1949.91     2163.94     78.68 o 
  11   7   8       88.22       96.34     18.18 o 
  13   7   8     1990.13     1919.28     80.41 o 
  15   7   8      860.09      862.56     40.22 o 
  17   7   8      705.79      712.41     36.70 o 
  19   7   8     1962.05     2056.71     74.88 o 
  21   7   8      901.00      859.88     41.14 o 
  23   7   8      687.75      773.75     45.86 o 
  25   7   8      818.42      779.59     62.43 o 
 -24   8   8       28.20        8.16     22.28 o 
 -22   8   8      321.95      322.07     28.65 o 
 -20   8   8       27.28       34.36     20.71 o 
 -18   8   8      207.88      204.25     24.39 o 
 -16   8   8      491.29      530.77     31.98 o 
 -14   8   8        8.15       23.48     23.13 o 
 -12   8   8      392.56      356.79     36.12 o 
 -10   8   8        3.47       13.95     26.35 o 
  -8   8   8       65.25       40.55     27.34 o 
  -6   8   8      195.36      238.91     46.51 o 
  -4   8   8      174.83      171.85     28.25 o 
  -2   8   8      532.57      542.26     33.92 o 
   0   8   8      435.89      443.58     29.80 o 
   2   8   8     1126.89     1165.22     52.97 o 
   4   8   8      448.05      444.06     27.49 o 
   6   8   8     1077.99     1084.84     40.58 o 
   8   8   8        2.73        0.13     17.40 o 
  10   8   8      100.75       68.59     19.64 o 
  12   8   8      146.59      112.05     21.54 o 
  14   8   8       58.32       19.42     19.73 o 
  16   8   8       56.45       27.96     19.64 o 
  18   8   8      185.02      207.90     24.23 o 
  20   8   8        1.39        3.46     20.96 o 
  22   8   8      192.06      204.33     25.92 o 
 -19   9   8        1.73       -3.10     32.88 o 
 -17   9   8       81.56      150.60     35.08 o 
 -15   9   8      189.69      182.13     37.08 o 
 -13   9   8       65.16       76.87     31.28 o 
 -11   9   8       37.57       32.55     35.65 o 
  -9   9   8      132.39       91.46     30.69 o 
  -7   9   8      458.11      510.27     43.85 o 
  -5   9   8        1.60      -11.50     26.03 o 
  -3   9   8      571.36      631.10     48.23 o 
  -1   9   8       12.04       31.52     26.03 o 
   1   9   8      406.67      411.55     39.28 o 
   3   9   8      319.39      372.96     44.37 o 
   5   9   8      398.51      420.32     47.18 o 
   7   9   8      220.30      243.06     68.21 o 
   9   9   8       52.92       32.14     24.38 o 
  11   9   8      192.99      187.31     23.53 o 
  13   9   8       95.38      107.57     23.89 o 
  15   9   8      195.63      226.21     26.78 o 
  17   9   8      214.14      201.41     26.28 o 
 -12  10   8       59.92       37.20     46.50 o 
 -10  10   8      245.66      292.37     39.46 o 
  -8  10   8       35.62       35.81     31.28 o 
  -6  10   8     1316.71     1214.85     74.42 o 
  -4  10   8      173.98      151.56     44.96 o 
  -2  10   8      673.56      794.18     58.91 o 
   0  10   8       11.92       -5.45     31.73 o 
   2  10   8     1527.53     1751.79     92.02 o 
   4  10   8       78.41       48.32     31.73 o 
   6  10   8     1096.95     1035.70     96.13 o 
   8  10   8       26.20      114.71     49.60 o 
  10  10   8       99.61      125.11     37.08 o 
 -37   1   9       44.28        3.64     19.70 o 
 -35   1   9      151.83      159.02     21.18 o 
 -33   1   9      594.08      566.21     31.20 o 
 -31   1   9      162.56      150.06     17.56 o 
 -29   1   9     1500.08     1524.80     50.15 o 
 -27   1   9     2957.09     2860.61     82.00 o 
 -25   1   9     5268.83     5072.01    136.43 o 
 -23   1   9     3824.08     3537.01     97.27 o 
 -21   1   9     1643.86     1777.53     48.63 o 
 -19   1   9     2417.92     2421.33     64.28 o 
 -17   1   9     2026.08     2049.44     53.87 o 
 -15   1   9       59.82       81.45      9.23 o 
 -13   1   9       28.20       44.87      8.97 o 
 -11   1   9      666.91      736.52     22.01 o 
  -9   1   9     6611.24     6979.40    156.96 o 
  -7   1   9       99.71      175.00      9.48 o 
  -5   1   9     5534.80     5475.75    123.23 o 
  -3   1   9     8156.36     8477.53    231.54 o 
  -1   1   9    20238.39    18953.17    567.63 o 
   1   1   9    21033.99    22335.94    455.91 o 
   3   1   9    17521.56    16702.03    431.10 o 
   5   1   9    14345.23    14411.82    425.86 o 
   7   1   9     3071.39     2978.43     92.71 o 
   9   1   9    13365.12    13240.57    344.61 o 
  11   1   9     2869.55     2889.65     91.14 o 
  13   1   9     3206.64     3322.65    103.17 o 
  15   1   9     2623.15     2282.80     73.67 o 
  17   1   9     2406.04     2466.35     79.49 o 
  19   1   9     1725.16     1661.12     59.60 o 
  21   1   9     2883.58     3081.87    108.26 o 
  23   1   9     2493.21     2594.93     84.48 o 
  25   1   9     2115.02     2407.97     79.75 o 
  27   1   9      804.72      895.90     54.03 o 
  29   1   9     2342.72     2339.72     89.30 o 
  31   1   9      437.54      539.79     43.92 o 
  33   1   9     1229.58     1265.93     55.25 o 
 -36   2   9      540.21      539.00     35.55 o 
 -34   2   9      439.73      424.71     32.22 o 
 -32   2   9     1144.09     1098.83     45.26 o 
 -30   2   9     2792.63     2612.91     86.33 o 
 -28   2   9     2747.57     2698.09     87.97 o 
 -26   2   9     5343.16     5208.70    159.20 o 
 -24   2   9       44.05       19.18     14.07 o 
 -22   2   9     5662.40     5568.92    167.81 o 
 -20   2   9     3197.53     3100.29     97.25 o 
 -18   2   9     4782.39     4718.72    142.57 o 
 -16   2   9     4068.55     4131.56    112.52 o 
 -14   2   9     8190.47     8035.79    212.58 o 
 -12   2   9      899.71      956.89     31.78 o 
 -10   2   9     4685.23     4758.50    108.80 o 
  -8   2   9     9037.11     9073.79    203.35 o 
  -6   2   9    15928.48    16105.28    417.71 o 
  -4   2   9    18233.78    18336.68    405.51 o 
  -2   2   9    19677.03    19635.12    496.85 o 
   0   2   9     1812.73     1790.20     43.55 o 
   2   2   9    38892.45    39523.51    864.43 o 
   4   2   9     2229.57     2130.23     65.86 o 
   6   2   9     3176.29     2524.67     89.53 o 
   8   2   9    12460.63    11839.29    372.85 o 
  10   2   9     9419.43     8845.42    391.08 o 
  12   2   9     3052.18     2861.40     88.06 o 
  14   2   9    10583.45    10364.91    638.59 o 
  16   2   9      159.69      118.42     25.43 o 
  18   2   9      284.97      280.59     21.41 o 
  20   2   9     1949.79     2025.77     84.61 o 
  22   2   9     5821.96     5801.78    205.50 o 
  24   2   9      832.76      948.15     57.18 o 
  26   2   9     4473.60     4107.47    183.13 o 
  28   2   9       46.61       46.06     22.32 o 
  30   2   9     2001.60     1903.33     95.82 o 
  32   2   9       77.77       96.65     18.33 o 
  34   2   9      930.97     1033.23     48.69 o 
 -35   3   9      102.82       95.35     23.82 o 
 -33   3   9       98.15      142.04     24.71 o 
 -31   3   9      366.01      484.87     60.21 o 
 -29   3   9      861.28      897.47     40.09 o 
 -27   3   9     1890.60     1885.51     65.48 o 
 -25   3   9      452.80      499.65     27.49 o 
 -23   3   9      392.00      360.06     32.78 o 
 -21   3   9      449.17      537.79     27.10 o 
 -19   3   9     1623.56     1679.31     57.28 o 
 -17   3   9     1645.31     1574.35     63.26 o 
 -15   3   9      292.26      264.42     17.40 o 
 -13   3   9       77.60       57.82     10.20 o 
 -11   3   9     5004.21     5063.08    152.18 o 
  -9   3   9      180.02      212.10     12.42 o 
  -7   3   9      569.83      522.47     19.30 o 
  -5   3   9     1784.44     1838.53     41.95 o 
  -3   3   9      360.05      371.63     13.09 o 
  -1   3   9     1558.23     1594.77     36.69 o 
   1   3   9     9592.01     9640.04    199.33 o 
   3   3   9     1221.90     1242.37     37.25 o 
   5   3   9     2070.28     1999.79     55.98 o 
   7   3   9        5.31       -4.22      6.20 o 
   9   3   9      909.34      983.59     35.74 o 
  11   3   9        3.01       -1.99     11.27 o 
  13   3   9      217.79      250.47     14.65 o 
  15   3   9      162.53      163.66     14.96 o 
  17   3   9      156.83      136.61     17.72 o 
  19   3   9     1996.55     1917.45     75.09 o 
  21   3   9      151.07       40.58     16.08 o 
  23   3   9      308.39      347.09     25.07 o 
  25   3   9      523.01      516.09     38.33 o 
  27   3   9      338.41      312.32     25.07 o 
  29   3   9      410.61      388.20     27.22 o 
  31   3   9      229.89      242.67     23.80 o 
  33   3   9      477.70      464.46     32.23 o 
 -34   4   9      504.77      568.63     59.48 o 
 -32   4   9       48.03       57.26     23.57 o 
 -30   4   9      713.16      745.73     42.89 o 
 -28   4   9      482.88      451.77     32.79 o 
 -26   4   9      789.82      838.42     52.18 o 
 -24   4   9        1.35      -15.07     15.07 o 
 -22   4   9      670.19      841.57     46.55 o 
 -20   4   9      852.51      864.94     36.80 o 
 -18   4   9     2818.51     2678.64     86.36 o 
 -16   4   9        5.00        4.65     12.40 o 
 -14   4   9      222.25      260.32     56.35 o 
 -12   4   9     1221.77     1241.62     44.48 o 
 -10   4   9     2013.85     2009.77     59.26 o 
  -8   4   9      900.56      868.37     27.14 o 
  -6   4   9    11493.48    11001.20    226.75 o 
  -4   4   9      399.69      394.77     14.27 o 
  -2   4   9     2826.82     2676.35     62.63 o 
   0   4   9        8.94        5.39      8.52 o 
   2   4   9     3007.06     3063.43     75.57 o 
   4   4   9       98.21      106.50      9.88 o 
   6   4   9     1483.42     1471.53     49.93 o 
   8   4   9      892.08      893.35     35.46 o 
  10   4   9     1638.22     1629.07     55.26 o 
  12   4   9      292.60      245.83     17.21 o 
  14   4   9      160.58      253.55     20.14 o 
  16   4   9       26.91        6.85     12.03 o 
  18   4   9     1967.00     2015.46     80.47 o 
  20   4   9      271.07      274.78     23.94 o 
  22   4   9     1114.97     1026.24     54.04 o 
  24   4   9      109.18      116.06     19.83 o 
  26   4   9     1044.41     1031.03     50.84 o 
  28   4   9       32.60       68.44     25.63 o 
  30   4   9      423.46      393.72     30.09 o 
  32   4   9      307.67      417.96     31.48 o 
 -33   5   9      218.00      243.51     29.70 o 
 -31   5   9     1138.60     1141.50     57.29 o 
 -29   5   9     2098.50     2306.21     93.08 o 
 -27   5   9       73.13       76.67     23.13 o 
 -25   5   9     3447.12     3615.14    134.04 o 
 -23   5   9     5887.56     5804.43    203.31 o 
 -21   5   9     3163.92     3083.95    114.99 o 
 -19   5   9     2186.93     2093.75     70.42 o 
 -17   5   9     2873.97     2662.61     86.72 o 
 -15   5   9      104.35      111.09     15.85 o 
 -13   5   9     1810.26     1727.57     52.27 o 
 -11   5   9      180.67      191.14     14.94 o 
  -9   5   9      125.49      129.91     11.97 o 
  -7   5   9       93.17       88.86     11.08 o 
  -5   5   9     7705.04     8023.39    178.71 o 
  -3   5   9     3730.55     3529.34     81.92 o 
  -1   5   9     8320.61     7464.33    392.42 o 
   1   5   9     8722.80     8406.29    201.03 o 
   3   5   9     8989.78     8813.11    285.28 o 
   5   5   9     7153.66     6829.70    179.46 o 
   7   5   9     4443.87     4215.64    129.99 o 
   9   5   9     2627.90     2463.58     95.52 o 
  11   5   9      718.36      670.47     32.42 o 
  13   5   9      575.25      600.60     28.99 o 
  15   5   9       12.97       41.22     37.85 o 
  17   5   9      840.16      776.50     34.55 o 
  19   5   9      755.87      712.59     39.80 o 
  21   5   9     2246.64     2211.05     88.89 o 
  23   5   9     1058.56     1160.81     55.81 o 
  25   5   9     1308.81     1397.31     63.65 o 
  27   5   9     1541.12     1661.82     73.58 o 
  29   5   9     1708.77     1709.17     75.38 o 
 -30   6   9      448.17      426.15     35.71 o 
 -28   6   9      860.95      788.85     45.93 o 
 -26   6   9      993.01      990.36     52.50 o 
 -24   6   9      128.99      161.50     25.06 o 
 -22   6   9        9.24       -3.19     20.24 o 
 -20   6   9      569.97      582.12     31.37 o 
 -18   6   9      779.52      770.59     35.61 o 
 -16   6   9      272.47      292.43     22.44 o 
 -14   6   9      431.87      448.87     22.99 o 
 -12   6   9       57.40       79.29     14.58 o 
 -10   6   9      899.32      924.62     38.72 o 
  -8   6   9     2063.63     2220.53     64.84 o 
  -6   6   9     3239.43     3192.89     98.35 o 
  -4   6   9      362.68      405.08     35.22 o 
  -2   6   9     7308.88     7682.42    200.93 o 
   0   6   9     3068.20     3311.47    122.62 o 
   2   6   9     1992.34     1930.01     67.24 o 
   4   6   9      282.57      292.23     17.94 o 
   6   6   9     2424.29     2562.28     73.51 o 
   8   6   9      166.38      144.53     17.57 o 
  10   6   9      108.68      142.96     17.69 o 
  12   6   9      576.37      636.43     31.18 o 
  14   6   9      167.08      220.90     20.71 o 
  16   6   9        8.90      -15.38     15.38 o 
  18   6   9     1108.64     1105.84     45.48 o 
  20   6   9      153.49      149.00     24.30 o 
  22   6   9     1380.76     1291.92     69.15 o 
  24   6   9      128.38      136.49     35.09 o 
  26   6   9     1793.04     1762.98     78.01 o 
  28   6   9        1.40       27.62     23.24 o 
 -27   7   9       25.16       22.12     23.10 o 
 -25   7   9        8.41       11.31     21.62 o 
 -23   7   9       55.09       45.28     21.62 o 
 -21   7   9       14.27       -9.97     18.96 o 
 -19   7   9      562.39      523.39     31.69 o 
 -17   7   9      647.19      636.85     33.59 o 
 -15   7   9       18.84       61.45     18.17 o 
 -13   7   9       72.94       80.94     18.41 o 
 -11   7   9      319.93      352.56     29.57 o 
  -9   7   9     1920.33     1926.21     75.17 o 
  -7   7   9     1078.18      979.70     40.64 o 
  -5   7   9       49.45      103.21     19.69 o 
  -3   7   9     1096.95     1109.28     50.58 o 
  -1   7   9       59.67       71.94     19.53 o 
   1   7   9       37.34       30.36     15.72 o 
   3   7   9       37.44       41.32     13.94 o 
   5   7   9        3.07       -0.89     13.36 o 
   7   7   9      176.89      145.24     19.25 o 
   9   7   9        9.11        9.11     16.52 o 
  11   7   9      129.90      123.50     19.73 o 
  13   7   9      418.84      389.96     26.96 o 
  15   7   9       74.99      100.44     20.41 o 
  17   7   9      647.91      574.21     32.55 o 
  19   7   9      308.76      335.97     31.82 o 
  21   7   9      385.05      393.83     40.94 o 
  23   7   9       91.96      104.89     26.52 o 
  25   7   9        2.33        0.00     23.80 o 
 -24   8   9      176.26      184.11     27.04 o 
 -22   8   9      579.52      678.40     38.31 o 
 -20   8   9       98.10      100.66     23.99 o 
 -18   8   9     1734.66     1788.09     66.89 o 
 -16   8   9       10.25       19.59     23.13 o 
 -14   8   9      498.39      529.14     44.91 o 
 -12   8   9       21.96      -25.14     25.14 o 
 -10   8   9     1182.14     1168.03     65.67 o 
  -8   8   9      234.21      225.49     32.67 o 
  -6   8   9     2995.63     2934.77    129.37 o 
  -4   8   9       71.65       87.39     23.98 o 
  -2   8   9      448.17      480.31     32.60 o 
   0   8   9       24.31       57.33     21.33 o 
   2   8   9     2271.42     2364.35     89.91 o 
   4   8   9       17.70       17.25     25.14 o 
   6   8   9     2546.05     2714.95     91.74 o 
   8   8   9      294.44      288.34     25.54 o 
  10   8   9      830.82      828.38     39.46 o 
  12   8   9       12.41      -12.53     18.78 o 
  14   8   9     1464.79     1472.58     57.86 o 
  16   8   9        2.69      -15.50     19.73 o 
  18   8   9      738.44      753.30     39.73 o 
  20   8   9        1.50       26.68     24.27 o 
 -19   9   9      541.41      604.80     60.46 o 
 -17   9   9      330.82      410.10     44.90 o 
 -15   9   9       17.31      -26.24     30.46 o 
 -13   9   9      156.32      106.21     33.51 o 
 -11   9   9        4.11      -15.13     27.34 o 
  -9   9   9      214.87      134.80     31.73 o 
  -7   9   9      239.72      223.23     33.93 o 
  -5   9   9      247.52      290.08     37.08 o 
  -3   9   9      157.05      237.15     43.41 o 
  -1   9   9      910.07     1125.11    150.39 o 
   1   9   9     1809.91     1866.02     92.03 o 
   3   9   9      682.83      793.22     83.72 o 
   5   9   9     1003.56     1085.37    141.09 o 
   7   9   9      239.79      313.60     40.51 o 
   9   9   9      469.51      563.45     39.87 o 
  11   9   9      685.56      669.56     37.86 o 
  13   9   9       43.59       63.72     22.28 o 
  15   9   9       73.71       69.97     23.84 o 
 -10  10   9        6.93       29.29     31.73 o 
  -8  10   9       44.83       20.71     30.46 o 
  -6  10   9      259.39      232.75     38.32 o 
  -4  10   9      441.23      427.46     44.90 o 
  -2  10   9        1.14      -12.84     37.20 o 
   0  10   9       43.89       12.40     49.60 o 
   2  10   9       26.87       71.31     52.71 o 
   4  10   9        6.70       68.21     49.60 o 
   6  10   9       22.26       21.70     49.60 o 
 -36   0  10        3.64      -19.31     23.05 o 
 -34   0  10      507.01      577.62     38.00 o 
 -32   0  10        9.07       -9.56     19.94 o 
 -30   0  10     1876.82     2032.57    152.32 o 
 -28   0  10     1717.38     1888.76     76.34 o 
 -26   0  10     4487.43     4410.16    157.42 o 
 -24   0  10     1431.55     1658.68     68.53 o 
 -22   0  10    16675.41    15983.00    532.62 o 
 -20   0  10     2350.04     2403.32     89.29 o 
 -18   0  10    13196.08    12964.68    434.90 o 
 -16   0  10      160.45      150.87     17.08 o 
 -14   0  10     6070.85     5857.23    199.12 o 
 -12   0  10        3.12        7.89     11.62 o 
 -10   0  10      102.67      122.19     11.82 o 
  -8   0  10      615.94      652.66     26.43 o 
  -6   0  10     5832.36     5447.90    161.84 o 
  -4   0  10     3455.16     3409.42    150.33 o 
  -2   0  10    28771.70    28548.42   1416.06 o 
   0   0  10     3101.01     3022.78    109.89 o 
   2   0  10    34412.42    32747.41    956.73 o 
   4   0  10      229.00       90.05     16.33 o 
   6   0  10    41163.84    39748.92   2859.24 o 
   8   0  10      752.48      761.56     42.72 o 
  10   0  10     6312.48     5946.32    254.74 o 
  12   0  10       34.23       62.59     17.13 o 
  14   0  10     1354.94     1315.03     65.79 o 
  16   0  10     1997.95     2156.14     99.78 o 
  18   0  10      514.66      542.47     41.86 o 
  20   0  10       91.22      127.91     21.60 o 
  22   0  10     2540.46     2641.54    212.49 o 
  24   0  10      127.16      106.30     26.35 o 
  26   0  10     6079.12     6775.33    400.43 o 
  28   0  10        0.72       23.03     21.12 o 
  30   0  10     3575.79     3604.98    226.47 o 
  32   0  10       37.95       99.21     31.00 o 
  34   0  10      928.10     1041.87     80.62 o 
 -35   1  10        8.10       24.98     17.82 o 
 -33   1  10     2288.33     2291.59     71.77 o 
 -31   1  10        6.02       20.38     17.80 o 
 -29   1  10     1640.62     1484.89     49.84 o 
 -27   1  10        0.72        4.92     13.12 o 
 -25   1  10     1499.37     1501.49     44.19 o 
 -23   1  10      520.83      455.45     21.38 o 
 -21   1  10      346.51      377.67     18.43 o 
 -19   1  10     1214.66     1292.96     37.63 o 
 -17   1  10      145.65      149.29     18.96 o 
 -15   1  10     3689.79     3632.21     99.73 o 
 -13   1  10       50.59       45.55     10.45 o 
 -11   1  10      496.84      492.89     19.72 o 
  -9   1  10     1737.39     1715.55     42.60 o 
  -7   1  10       46.00       74.57     11.83 o 
  -5   1  10    10485.14    10147.82    244.00 o 
  -3   1  10       15.65       10.80      5.85 o 
  -1   1  10    22571.41    23296.24    514.59 o 
   1   1  10     1985.14     2089.10     50.38 o 
   3   1  10     2904.36     2703.74     85.72 o 
   5   1  10     1275.73     1083.31     53.08 o 
   7   1  10     2160.86     2141.71     69.40 o 
   9   1  10     3291.22     3224.22    100.84 o 
  11   1  10      694.52      662.50     28.65 o 
  13   1  10     3890.59     3759.80    153.65 o 
  15   1  10     2854.60     2787.54     88.80 o 
  17   1  10      801.75      838.69     34.32 o 
  19   1  10     5702.88     6024.55    183.55 o 
  21   1  10     1395.68     1334.77     49.44 o 
  23   1  10     1675.88     1714.79     59.57 o 
  25   1  10      498.42      465.60     35.50 o 
  27   1  10     1548.64     1484.50     62.33 o 
  29   1  10      146.82      147.26     20.28 o 
  31   1  10     1236.88     1336.80    182.96 o 
  33   1  10      883.77     1049.08     50.12 o 
 -36   2  10        0.23       -1.79     22.03 o 
 -34   2  10       76.59       76.21     20.71 o 
 -32   2  10        0.87      -10.05     18.08 o 
 -30   2  10       33.22       48.99     18.34 o 
 -28   2  10       68.26       79.41     18.50 o 
 -26   2  10      348.50      311.04     22.76 o 
 -24   2  10       13.30        4.26     14.96 o 
 -22   2  10       78.71       80.91     14.58 o 
 -20   2  10       70.76       44.12     12.98 o 
 -18   2  10     3299.59     3060.49     87.01 o 
 -16   2  10        3.67       21.20     10.88 o 
 -14   2  10     2469.66     2441.28     69.54 o 
 -12   2  10        1.11       21.52      9.81 o 
 -10   2  10      356.98      364.77     16.82 o 
  -8   2  10     4441.25     4456.34    109.91 o 
  -6   2  10     1518.18     1644.87     41.03 o 
  -4   2  10       33.31       25.58      6.98 o 
  -2   2  10        5.67       16.64      5.79 o 
   0   2  10      261.34      235.13     10.99 o 
   2   2  10     2904.07     3210.41     78.76 o 
   4   2  10      947.77      927.46     57.43 o 
   6   2  10     1051.79     1018.97     32.62 o 
   8   2  10        1.39        2.77      7.60 o 
  10   2  10     1428.46     1242.56     44.93 o 
  12   2  10       32.97       39.88     12.08 o 
  14   2  10        6.45        5.36     12.03 o 
  16   2  10      610.52      554.04     31.00 o 
  18   2  10      861.81      837.28     40.48 o 
  20   2  10      220.08      149.43     17.45 o 
  22   2  10        3.48       -2.47     18.12 o 
  24   2  10      151.53      125.96     18.44 o 
  26   2  10      176.14      166.21     20.57 o 
  28   2  10       11.18        3.01     19.75 o 
  30   2  10      353.91      401.47     46.39 o 
  32   2  10       39.55       44.22     19.13 o 
 -35   3  10       67.94       67.36     23.94 o 
 -33   3  10      986.69      984.21     51.30 o 
 -31   3  10       29.44       35.18     19.83 o 
 -29   3  10     2731.37     2649.77     90.44 o 
 -27   3  10       68.82       50.38     18.60 o 
 -25   3  10     2480.43     2432.52     81.32 o 
 -23   3  10      694.86      717.50     33.31 o 
 -21   3  10     1963.91     1962.31     66.60 o 
 -19   3  10     2235.78     2150.35     71.27 o 
 -17   3  10     1217.69     1234.48     41.26 o 
 -15   3  10     8335.97     8109.85    216.10 o 
 -13   3  10     3788.00     3543.16     98.60 o 
 -11   3  10     4222.46     4103.16    111.91 o 
  -9   3  10     4912.86     4926.91    132.99 o 
  -7   3  10      219.48      189.55     13.90 o 
  -5   3  10     6671.41     6828.83    142.56 o 
  -3   3  10       19.24       15.60      7.06 o 
  -1   3  10    11648.72    11934.45    246.18 o 
   1   3  10       62.19       77.75      8.68 o 
   3   3  10     6833.59     6608.65    157.81 o 
   5   3  10     5848.99     5864.67    156.60 o 
   7   3  10     4744.86     4466.29    211.76 o 
   9   3  10    10426.81    10171.66    267.56 o 
  11   3  10     1773.34     1842.92     82.07 o 
  13   3  10     3090.75     3222.40    101.96 o 
  15   3  10     1376.36     1273.97     68.84 o 
  17   3  10     1340.36     1246.50    110.09 o 
  19   3  10     3917.64     3710.04    136.75 o 
  21   3  10      154.66       93.34     18.44 o 
  23   3  10     2526.40     2570.87    129.26 o 
  25   3  10      285.11      251.02     25.07 o 
  27   3  10     1278.52     1156.89    116.29 o 
  29   3  10     1066.30     1055.02     63.99 o 
  31   3  10      781.93      789.66     55.88 o 
 -34   4  10       83.89       99.67     25.96 o 
 -32   4  10      204.63      201.76     27.41 o 
 -30   4  10      231.52      287.66     29.70 o 
 -28   4  10      266.54      279.59     28.00 o 
 -26   4  10     4945.03     5124.33    157.69 o 
 -24   4  10      183.73      245.43     22.44 o 
 -22   4  10     4701.46     4694.24    144.80 o 
 -20   4  10     1089.41     1115.90     44.52 o 
 -18   4  10     3842.86     3762.08    117.72 o 
 -16   4  10       62.86       63.95     14.30 o 
 -14   4  10     1012.13     1023.98     35.70 o 
 -12   4  10        1.80        4.28     10.99 o 
 -10   4  10      320.84      281.40     16.57 o 
  -8   4  10     1663.73     1613.34     62.30 o 
  -6   4  10     1367.15     1278.01     32.09 o 
  -4   4  10      236.57      230.76     12.02 o 
  -2   4  10     5927.39     5517.66    145.14 o 
   0   4  10     3043.37     2859.25     72.17 o 
   2   4  10    17518.38    17195.77    441.25 o 
   4   4  10       44.45       33.16     10.82 o 
   6   4  10    10284.83     9982.25    299.52 o 
   8   4  10      494.89      501.84     29.70 o 
  10   4  10     9546.68     9240.54    312.47 o 
  12   4  10       43.98       45.87     13.21 o 
  14   4  10     1923.39     1850.22     74.00 o 
  16   4  10       68.42       31.85     17.43 o 
  18   4  10      263.39      287.16     43.57 o 
  20   4  10      839.58      668.98     38.45 o 
  22   4  10     1130.10     1157.38     54.45 o 
  24   4  10      280.11      247.37     26.11 o 
  26   4  10     1749.30     1758.33     74.72 o 
  28   4  10        0.22        8.88     19.59 o 
  30   4  10     1418.40     1562.72    118.46 o 
 -31   5  10      205.44      197.80     27.90 o 
 -29   5  10       48.56       45.73     24.42 o 
 -27   5  10       25.04       23.01     21.33 o 
 -25   5  10       18.21       46.50     21.48 o 
 -23   5  10        5.22       46.30     21.33 o 
 -21   5  10      143.35      146.29     24.78 o 
 -19   5  10      290.50      359.16     23.99 o 
 -17   5  10       32.88       35.58     16.22 o 
 -15   5  10      244.92      235.27     20.06 o 
 -13   5  10      154.59      126.90     13.25 o 
 -11   5  10       86.66       74.13     11.89 o 
  -9   5  10        3.51       -3.06      9.03 o 
  -7   5  10      976.81      840.69     28.43 o 
  -5   5  10     4441.86     4611.29    135.96 o 
  -3   5  10        0.26        2.20      9.97 o 
  -1   5  10      345.15      222.92     38.10 o 
   1   5  10       18.82        2.70     10.09 o 
   3   5  10       12.11       20.69     13.24 o 
   5   5  10      410.97      417.28     26.73 o 
   7   5  10      180.59      216.18     18.51 o 
   9   5  10     1471.43     1457.27     87.18 o 
  11   5  10      407.42      299.09     20.71 o 
  13   5  10      220.32      209.59     19.14 o 
  15   5  10        5.53      -16.29     17.72 o 
  17   5  10       79.67       43.23     18.12 o 
  19   5  10       16.58       10.40     18.89 o 
  21   5  10       77.32      101.53     21.08 o 
  23   5  10      169.39      148.76     32.90 o 
  25   5  10        5.12        1.75     21.08 o 
  27   5  10        5.88        5.68     30.57 o 
  29   5  10       41.34       14.09     28.83 o 
 -28   6  10       91.42       96.11     26.85 o 
 -26   6  10      803.41      769.04     65.79 o 
 -24   6  10      113.16       96.11     25.06 o 
 -22   6  10     1634.57     1769.33     75.74 o 
 -20   6  10      860.00      815.92     38.71 o 
 -18   6  10      909.59      931.26     41.20 o 
 -16   6  10        1.19       -5.44     16.95 o 
 -14   6  10     2482.32     2614.78     76.66 o 
 -12   6  10       31.79       30.61     13.24 o 
 -10   6  10      573.66      580.03     32.58 o 
  -8   6  10      436.95      543.86     31.24 o 
  -6   6  10      918.71      948.22     38.26 o 
  -4   6  10      227.78      212.03     17.78 o 
  -2   6  10     3948.25     3920.98    117.36 o 
   0   6  10      507.59      468.62     26.53 o 
   2   6  10     2818.27     2839.87     80.97 o 
   4   6  10      112.26       95.18     19.53 o 
   6   6  10     3823.22     3909.80    123.01 o 
   8   6  10       74.60       35.62     15.38 o 
  10   6  10     3027.25     3156.77    101.70 o 
  12   6  10        0.03       14.76     16.00 o 
  14   6  10     1203.18     1204.77     47.79 o 
  16   6  10        0.25      -10.10     20.24 o 
  18   6  10      987.65     1072.61     54.01 o 
  20   6  10        7.81       31.49     21.75 o 
  22   6  10      802.18      845.50     47.65 o 
  24   6  10        5.94        3.26     22.50 o 
  26   6  10      555.57      628.16     59.49 o 
 -25   7  10     1241.68     1309.26     55.42 o 
 -23   7  10      109.17      156.60     26.41 o 
 -21   7  10     1596.60     1755.48     78.33 o 
 -19   7  10      527.81      566.50     33.30 o 
 -17   7  10      265.43      272.81     24.73 o 
 -15   7  10     2479.93     2510.10     98.81 o 
 -13   7  10     1043.86     1139.70     63.59 o 
 -11   7  10      931.62      876.26     44.14 o 
  -9   7  10     1815.72     1694.56     60.02 o 
  -7   7  10      206.50      266.29     21.97 o 
  -5   7  10     1093.63     1045.36     49.38 o 
  -3   7  10        5.73        2.35     18.25 o 
  -1   7  10     4933.99     4811.87    165.12 o 
   1   7  10       39.72       54.06     20.06 o 
   3   7  10     2486.75     2528.67     95.90 o 
   5   7  10     1247.50     1208.39     66.69 o 
   7   7  10      356.16      435.79     28.20 o 
   9   7  10     1547.99     1683.67     63.56 o 
  11   7  10      785.64      897.08     41.72 o 
  13   7  10     2866.69     2948.22    100.83 o 
  15   7  10      923.23     1004.15     53.03 o 
  17   7  10      420.52      455.33     56.90 o 
  19   7  10      572.32      572.99     39.30 o 
  21   7  10       69.67       80.26     24.71 o 
  23   7  10      309.94      252.44     32.22 o 
 -22   8  10      278.09      311.50     30.20 o 
 -20   8  10       36.92       69.79     26.21 o 
 -18   8  10      384.18      386.98     41.48 o 
 -16   8  10       94.19       87.08     54.26 o 
 -14   8  10       10.74        6.94     27.34 o 
 -12   8  10       11.60        7.87     28.25 o 
 -10   8  10      249.60      257.07     35.73 o 
  -8   8  10      134.38       83.71     34.10 o 
  -6   8  10        2.53       -1.48     25.14 o 
  -4   8  10       29.64        5.17     19.69 o 
  -2   8  10      185.09      189.15     24.93 o 
   0   8  10       12.29       13.95     26.35 o 
   2   8  10     1124.97     1018.78     63.48 o 
   4   8  10      184.44      222.20     55.81 o 
   6   8  10     1023.52     1079.01     55.32 o 
   8   8  10       47.78       66.23     20.81 o 
  10   8  10       58.61       47.70     20.41 o 
  12   8  10        6.94       16.51     19.53 o 
  14   8  10       25.06       33.34     20.13 o 
  16   8  10      126.28       96.93     27.90 o 
  18   8  10       13.13       -7.86     24.30 o 
 -17   9  10      138.28      144.69     46.51 o 
 -15   9  10        8.92      -28.94     32.66 o 
 -13   9  10       77.09       75.96     32.88 o 
 -11   9  10       82.29       83.71     31.28 o 
  -9   9  10       65.61       66.03     29.53 o 
  -7   9  10      261.24      230.24     37.08 o 
  -5   9  10       39.19       26.64     29.53 o 
  -3   9  10      155.95      226.91     52.71 o 
  -1   9  10      376.46      511.58     62.01 o 
   1   9  10      248.87      272.84     52.71 o 
   3   9  10      225.26      284.37     39.46 o 
   5   9  10       77.14       65.11     32.88 o 
   7   9  10        8.63        1.33     30.46 o 
   9   9  10      215.32      276.05     60.46 o 
  11   9  10      404.75      416.94     47.12 o 
  13   9  10        3.54       -2.31     22.28 o 
  -4  10  10       45.75       18.60     49.60 o 
  -2  10  10      262.57      148.82     49.61 o 
   0  10  10      145.50      111.61     52.71 o 
 -35   1  11       31.14       29.48     19.26 o 
 -33   1  11      280.79      347.33     24.59 o 
 -31   1  11       41.74       49.68     17.33 o 
 -29   1  11      588.15      607.75     29.17 o 
 -27   1  11      352.62      330.15     22.48 o 
 -25   1  11     5102.49     5059.47    139.46 o 
 -23   1  11      121.97      108.98     16.18 o 
 -21   1  11     5257.14     5037.84    138.35 o 
 -19   1  11       57.83       67.44     13.56 o 
 -17   1  11     6035.00     5982.78    161.36 o 
 -15   1  11     1344.30     1347.17     43.04 o 
 -13   1  11     8001.96     7935.11    210.81 o 
 -11   1  11      132.38      160.36     15.73 o 
  -9   1  11       73.07       74.59     11.43 o 
  -7   1  11      829.79      780.70     23.42 o 
  -5   1  11      256.84      267.63     12.17 o 
  -3   1  11      666.48      523.36     20.17 o 
  -1   1  11     3754.28     3810.06    128.17 o 
   1   1  11     3605.04     3576.03    111.70 o 
   3   1  11    12948.87    11580.92    345.41 o 
   5   1  11      140.59      102.68     13.39 o 
   7   1  11     9424.93     9142.17    273.50 o 
   9   1  11     3687.55     3711.08    115.59 o 
  11   1  11     3677.40     3823.63    119.08 o 
  13   1  11     4384.88     4550.30    140.83 o 
  15   1  11      364.78      363.51     21.20 o 
  17   1  11        9.64       15.46     13.39 o 
  19   1  11     3706.31     3413.37    139.29 o 
  21   1  11      452.69      491.19     26.52 o 
  23   1  11      999.43     1009.78     41.49 o 
  25   1  11      206.09      242.60     27.95 o 
  27   1  11     1296.98     1390.89     60.52 o 
  29   1  11       71.70       56.30     18.94 o 
  31   1  11      910.83     1076.62     51.51 o 
 -34   2  11      773.01      829.98     50.44 o 
 -32   2  11      301.40      300.15     23.99 o 
 -30   2  11       18.63       -6.18     16.14 o 
 -28   2  11      799.75      825.51     37.92 o 
 -26   2  11      737.51      618.78     28.42 o 
 -24   2  11     2740.54     2659.70     78.45 o 
 -22   2  11      109.42      124.29     15.62 o 
 -20   2  11      971.93      865.77     40.25 o 
 -18   2  11     9754.30     9448.81    250.55 o 
 -16   2  11       35.72       54.63     15.15 o 
 -14   2  11    13443.04    12673.42    332.22 o 
 -12   2  11      146.90      174.50     21.31 o 
 -10   2  11     5856.21     5993.60    160.77 o 
  -8   2  11     4666.06     4637.75    151.20 o 
  -6   2  11     7972.96     8371.99    187.93 o 
  -4   2  11     1611.87     1542.63     39.38 o 
  -2   2  11     1688.08     2020.10     48.72 o 
   0   2  11     5402.19     5569.32    141.65 o 
   2   2  11     4794.16     4882.77    131.23 o 
   4   2  11     4777.05     4603.94    142.01 o 
   6   2  11     8505.19     8451.96    254.38 o 
   8   2  11      308.15      270.02     17.78 o 
  10   2  11     7007.08     6796.65    206.13 o 
  12   2  11      707.92      701.29     31.78 o 
  14   2  11    11921.41    11491.50    343.15 o 
  16   2  11      797.18      800.05     34.48 o 
  18   2  11     4740.16     4601.85    143.52 o 
  20   2  11      169.04      177.71     23.62 o 
  22   2  11     1167.12     1107.95     50.84 o 
  24   2  11      323.47      316.82     25.38 o 
  26   2  11     1564.58     1541.98     83.49 o 
  28   2  11      189.59      158.30     22.42 o 
  30   2  11     1421.40     1477.34     66.96 o 
  32   2  11        1.21        9.67     21.28 o 
 -33   3  11       14.81       19.64     23.13 o 
 -31   3  11      129.24      147.63     22.28 o 
 -29   3  11        6.48        2.03     18.08 o 
 -27   3  11      259.65      278.64     25.38 o 
 -25   3  11     1487.00     1584.42     52.93 o 
 -23   3  11       11.52        6.92     15.10 o 
 -21   3  11      278.65      386.68     22.44 o 
 -19   3  11       90.96       98.90     15.78 o 
 -17   3  11     1607.20     1603.76     51.17 o 
 -15   3  11       68.46       46.62     12.60 o 
 -13   3  11      196.11      200.22     15.63 o 
 -11   3  11      500.37      473.89     31.58 o 
  -9   3  11        8.76       -0.68     10.30 o 
  -7   3  11     2178.46     2209.81     58.50 o 
  -5   3  11     2099.37     1868.76     43.38 o 
  -3   3  11       69.52       52.47      8.72 o 
  -1   3  11      442.84      427.89     16.58 o 
   1   3  11     3263.68     3443.45     95.18 o 
   3   3  11     2256.68     2167.85     62.71 o 
   5   3  11       24.88        9.77      9.98 o 
   7   3  11     3540.78     3231.08    146.46 o 
   9   3  11      854.09      738.25     36.89 o 
  11   3  11      907.47      919.80     37.49 o 
  13   3  11      740.39      721.49     32.10 o 
  15   3  11       48.04       38.70     17.08 o 
  17   3  11     1191.23     1139.04     51.75 o 
  19   3  11      406.64      343.03     26.52 o 
  21   3  11       15.71       19.54     25.07 o 
  23   3  11       61.37       52.22     19.57 o 
  25   3  11      121.69      102.89     21.08 o 
  27   3  11       22.89        3.19     19.26 o 
  29   3  11      109.90       97.64     21.70 o 
  31   3  11      691.72      823.24     45.42 o 
 -32   4  11      212.17      226.41     30.32 o 
 -30   4  11        3.87       21.70     22.03 o 
 -28   4  11      273.39      290.26     35.53 o 
 -26   4  11      273.90      277.51     24.39 o 
 -24   4  11      436.07      442.40     27.91 o 
 -22   4  11      425.70      427.78     27.49 o 
 -20   4  11      312.85      347.62     26.63 o 
 -18   4  11     1041.68     1028.68     38.42 o 
 -16   4  11      487.81      523.88     24.56 o 
 -14   4  11     1886.11     1787.88     55.35 o 
 -12   4  11       83.55       76.58     13.47 o 
 -10   4  11      188.93      146.40     14.22 o 
  -8   4  11        2.76       13.71     14.06 o 
  -6   4  11     2326.34     2405.19     62.87 o 
  -4   4  11     1121.97     1097.12     33.25 o 
  -2   4  11     1936.53     2166.59     80.80 o 
   0   4  11     2739.51     2861.59     99.08 o 
   2   4  11     1936.68     1991.03     58.89 o 
   4   4  11      125.27       83.85     14.42 o 
   6   4  11     2896.79     2872.52     91.79 o 
   8   4  11     1210.92     1226.91     46.17 o 
  10   4  11     1746.24     1681.73     70.42 o 
  12   4  11       29.83       14.50     17.08 o 
  14   4  11     1846.77     1742.10    120.96 o 
  16   4  11      668.07      630.81     45.89 o 
  18   4  11      438.48      451.68     39.28 o 
  20   4  11        0.64      -22.94     22.94 o 
  22   4  11      700.01      715.85     52.08 o 
  24   4  11       23.18       25.42     25.80 o 
  26   4  11      590.72      645.84     49.15 o 
  28   4  11      249.84      239.39     35.56 o 
 -31   5  11       88.88      129.24     28.19 o 
 -29   5  11      463.69      448.42     39.01 o 
 -27   5  11       41.47        6.96     28.32 o 
 -25   5  11      929.29      952.87     49.51 o 
 -23   5  11       10.42       38.66     20.83 o 
 -21   5  11     6154.07     6270.49    191.63 o 
 -19   5  11      156.76      198.90     21.62 o 
 -17   5  11     6259.32     6327.94    172.11 o 
 -15   5  11      538.47      487.58     24.10 o 
 -13   5  11      904.74      955.31     34.24 o 
 -11   5  11      844.00      775.63     30.88 o 
  -9   5  11     2668.89     2706.61     79.31 o 
  -7   5  11     3791.12     3884.92    117.28 o 
  -5   5  11      297.24      270.72     18.85 o 
  -3   5  11       38.41       37.84     12.56 o 
  -1   5  11     5736.89     5907.01    178.35 o 
   1   5  11       79.53       51.58     12.45 o 
   3   5  11     6261.24     5865.90    167.76 o 
   5   5  11     2558.95     2571.56     84.20 o 
   7   5  11    11412.93    11385.00    474.24 o 
   9   5  11      147.67      177.47     22.59 o 
  11   5  11     2587.88     2560.64    121.72 o 
  13   5  11     1682.11     1598.60     68.58 o 
  15   5  11     1054.89     1107.72     53.47 o 
  17   5  11      472.14      502.74     34.40 o 
  19   5  11      285.12      262.15     27.19 o 
  21   5  11      433.53      504.21     35.44 o 
  23   5  11      239.69      244.86     27.94 o 
  25   5  11      793.60      913.59     49.94 o 
  27   5  11     1421.75     1571.76     71.78 o 
 -28   6  11      753.63      665.31     43.46 o 
 -26   6  11        3.08       38.21     24.42 o 
 -24   6  11      126.93      143.35     26.73 o 
 -22   6  11      451.38      440.27     30.20 o 
 -20   6  11      243.45      244.60     25.17 o 
 -18   6  11      300.84      321.62     25.87 o 
 -16   6  11      257.40      275.67     19.59 o 
 -14   6  11     2559.12     2668.57     78.32 o 
 -12   6  11      235.61      238.01     19.60 o 
 -10   6  11      989.55     1020.02     41.22 o 
  -8   6  11      363.96      304.91     21.62 o 
  -6   6  11     1929.40     1938.64     65.00 o 
  -4   6  11      921.87      952.08     38.94 o 
  -2   6  11       19.45       23.62     22.93 o 
   0   6  11     1777.13     1629.17     80.94 o 
   2   6  11      399.32      334.04     23.29 o 
   4   6  11      944.58      938.14     40.13 o 
   6   6  11     1397.39     1267.41     59.09 o 
   8   6  11        6.26       17.11     18.25 o 
  10   6  11     1144.09     1209.13     47.82 o 
  12   6  11        5.94        0.64     19.04 o 
  14   6  11      587.88      644.44     40.81 o 
  16   6  11      125.82       37.20     22.50 o 
  18   6  11      423.80      440.42     34.58 o 
  20   6  11      532.10      565.83     39.15 o 
  22   6  11      201.16      153.23     27.77 o 
  24   6  11        7.25      -13.78     23.94 o 
 -25   7  11       66.28       65.75     25.16 o 
 -23   7  11       26.36       43.85     22.76 o 
 -21   7  11      118.77      156.41     24.57 o 
 -19   7  11      367.42      444.70     30.95 o 
 -17   7  11      176.82      181.19     22.83 o 
 -15   7  11        2.06       28.99     22.62 o 
 -13   7  11      413.47      430.34     32.68 o 
 -11   7  11      340.48      370.23     31.12 o 
  -9   7  11       66.38       51.27     18.50 o 
  -7   7  11      336.03      353.47     29.08 o 
  -5   7  11      982.63     1019.03     68.25 o 
  -3   7  11      667.30      672.75     40.22 o 
  -1   7  11       30.96       20.15     38.75 o 
   1   7  11      131.53      121.77     32.55 o 
   3   7  11      140.44      177.16     24.71 o 
   5   7  11      110.55      102.76     22.62 o 
   7   7  11        0.91        4.81     19.94 o 
   9   7  11       81.52      112.62     27.59 o 
  11   7  11       49.35       65.18     24.71 o 
  13   7  11      135.76      153.90     35.54 o 
  15   7  11       20.85        1.23     24.14 o 
  17   7  11        2.13       19.70     24.71 o 
  19   7  11       47.11       37.18     24.93 o 
  21   7  11       62.91       48.86     25.38 o 
 -20   8  11      143.20      127.11     37.27 o 
 -18   8  11      788.61      787.30     55.88 o 
 -16   8  11      366.04      404.27     57.45 o 
 -14   8  11     1171.21     1173.29     68.84 o 
 -12   8  11        5.44      -22.57     27.34 o 
 -10   8  11      969.82      946.07     59.20 o 
  -8   8  11        8.49       -8.68     27.34 o 
  -6   8  11     1322.84     1318.16     72.26 o 
  -4   8  11     1118.67      978.47     63.59 o 
  -2   8  11       12.60       35.65     28.50 o 
   0   8  11       77.85       74.41     43.40 o 
   2   8  11      772.77      654.45     49.30 o 
   4   8  11       73.31       85.43     54.26 o 
   6   8  11     1415.53     1489.11     82.98 o 
   8   8  11       97.98       85.69     21.48 o 
  10   8  11     2137.70     2258.40     80.01 o 
  12   8  11       45.25       44.94     27.40 o 
  14   8  11      991.85     1031.28     81.55 o 
  16   8  11       85.86       68.48     36.47 o 
 -13   9  11      396.30      436.78     44.58 o 
 -11   9  11       60.83       60.46     30.69 o 
  -9   9  11       51.23       46.40     31.28 o 
  -7   9  11       71.10       73.41     35.65 o 
  -5   9  11      127.78      130.22     49.61 o 
  -3   9  11        4.93      -27.90     43.40 o 
  -1   9  11      286.81      263.54     55.81 o 
   1   9  11       59.36       51.16     32.88 o 
   3   9  11     1191.97     1309.39     78.85 o 
   5   9  11      128.84      123.17     36.12 o 
   7   9  11      633.01      826.43    122.48 o 
   9   9  11      307.07      294.78     46.51 o 
  11   9  11     1400.46     1546.74    122.49 o 
 -34   0  12     1030.01     1205.47     61.20 o 
 -32   0  12      140.47      185.80     28.71 o 
 -30   0  12      311.72      290.39     29.57 o 
 -28   0  12       22.75        5.85     20.24 o 
 -26   0  12      726.35      661.26     38.68 o 
 -24   0  12      555.00      649.95     36.64 o 
 -22   0  12      196.53      277.03     38.99 o 
 -20   0  12    10425.92    10155.63    343.19 o 
 -18   0  12     7832.77     7475.10    255.80 o 
 -16   0  12    13877.07    14287.36    477.23 o 
 -14   0  12       50.55       48.78     15.60 o 
 -12   0  12     1889.93     1812.13     69.51 o 
 -10   0  12    13242.38    12568.17    421.09 o 
  -8   0  12     7077.09     7684.11    329.45 o 
  -6   0  12    10847.44    10117.22    351.25 o 
  -4   0  12     1975.50     1850.54    101.22 o 
  -2   0  12     3427.61     3345.30    150.51 o 
   0   0  12      868.41      739.93     44.91 o 
   2   0  12     5155.53     5232.41    227.22 o 
   4   0  12     9055.76     8697.68    370.27 o 
   6   0  12     5184.77     5304.77    230.48 o 
   8   0  12    10437.02     9999.72    424.20 o 
  10   0  12     5925.65     6248.84    270.03 o 
  12   0  12     3642.96     3349.81    151.40 o 
  14   0  12     2149.48     2105.13    100.89 o 
  16   0  12     2345.83     2252.13    106.36 o 
  18   0  12     9010.57     8736.70    481.51 o 
  20   0  12       11.68       14.52     20.06 o 
  22   0  12     1828.79     2136.38    105.20 o 
  24   0  12      115.71      100.46     55.81 o 
  26   0  12      543.49      641.17     45.42 o 
  28   0  12       90.90      125.18     27.50 o 
  30   0  12     2948.09     3477.27    223.34 o 
 -33   1  12      207.31      226.84     23.14 o 
 -31   1  12        0.04       13.32     17.16 o 
 -29   1  12      446.61      441.07     28.45 o 
 -27   1  12      502.14      505.13     27.05 o 
 -25   1  12      242.16      224.91     21.85 o 
 -23   1  12       16.11       25.94     14.58 o 
 -21   1  12      897.20      928.34     35.61 o 
 -19   1  12       94.44       67.61     15.87 o 
 -17   1  12     3253.08     3364.10     95.28 o 
 -15   1  12        1.93       -4.50     11.78 o 
 -13   1  12     1832.13     1753.13     53.84 o 
 -11   1  12     7833.12     8097.18    214.97 o 
  -9   1  12     4583.97     4165.60    144.19 o 
  -7   1  12      229.12      282.80     13.47 o 
  -5   1  12     4924.11     4820.08    110.71 o 
  -3   1  12        0.92       -6.53      6.53 o 
  -1   1  12      241.56      238.22     14.25 o 
   1   1  12       36.59       44.67     12.58 o 
   3   1  12     3991.29     3990.66    124.52 o 
   5   1  12     1575.67     1521.00     53.85 o 
   7   1  12     2377.85     2431.71     79.87 o 
   9   1  12      835.98      800.04     37.15 o 
  11   1  12     3105.49     3035.87     96.95 o 
  13   1  12       13.31       -6.20     13.03 o 
  15   1  12      268.74      281.14     19.91 o 
  17   1  12     2981.10     3010.90     98.95 o 
  19   1  12     1926.52     1982.23     68.61 o 
  21   1  12      309.47      295.75     21.82 o 
  23   1  12      798.86      778.39     36.17 o 
  25   1  12        2.35       -5.26     16.59 o 
  27   1  12      134.17       94.37     20.57 o 
  29   1  12       57.89       60.29     20.57 o 
  31   1  12      587.12      645.94     54.32 o 
 -34   2  12       60.32       52.85     21.30 o 
 -32   2  12       69.66       39.87     19.11 o 
 -30   2  12       14.23       -9.50     16.69 o 
 -28   2  12        1.76      -16.14     16.14 o 
 -26   2  12        0.98       -5.65     15.44 o 
 -24   2  12      131.21      103.54     17.60 o 
 -22   2  12      460.49      417.43     37.09 o 
 -20   2  12       77.16       74.06     15.10 o 
 -18   2  12      205.49      195.22     17.37 o 
 -16   2  12      218.45      206.64     17.24 o 
 -14   2  12      858.49      846.12     32.28 o 
 -12   2  12        1.20      -11.05     11.05 o 
 -10   2  12      263.56      237.04     15.83 o 
  -8   2  12      189.09      171.30     14.61 o 
  -6   2  12       10.88       12.62      9.21 o 
  -4   2  12     1259.20     1216.40     35.75 o 
  -2   2  12      317.82      332.28     28.68 o 
   0   2  12       93.11      115.34     11.94 o 
   2   2  12      408.83      459.88     65.18 o 
   4   2  12      328.81      241.72     19.24 o 
   6   2  12      678.03      708.94     52.70 o 
   8   2  12      725.24      687.24     31.38 o 
  10   2  12      712.97      691.95     46.55 o 
  12   2  12        0.58        7.35     13.61 o 
  14   2  12     5925.19     5642.50    173.82 o 
  16   2  12     1162.94     1169.57     57.74 o 
  18   2  12      350.69      326.54     22.76 o 
  20   2  12        5.22       -2.66     17.72 o 
  22   2  12        5.26       -3.19     17.72 o 
  24   2  12       47.13       35.25     18.71 o 
  26   2  12       17.00       16.22     18.71 o 
  28   2  12        1.73      -18.71     18.71 o 
  30   2  12       84.77       83.04     26.88 o 
 -33   3  12      909.99     1011.30     54.83 o 
 -31   3  12       12.42        3.05     18.53 o 
 -29   3  12      642.73      684.21     33.15 o 
 -27   3  12      148.81      128.97     21.89 o 
 -25   3  12      141.73      163.47     19.67 o 
 -23   3  12      285.02      266.94     24.58 o 
 -21   3  12     2995.71     2961.69     87.00 o 
 -19   3  12      113.73      128.67     16.50 o 
 -17   3  12     4743.82     4798.81    132.43 o 
 -15   3  12     1130.16     1144.81     39.77 o 
 -13   3  12     7333.93     7004.92    211.34 o 
 -11   3  12      615.91      606.76     25.71 o 
  -9   3  12    13116.56    12704.25    369.43 o 
  -7   3  12     6054.00     6238.12    167.63 o 
  -5   3  12     1891.48     1932.87     51.86 o 
  -3   3  12     1131.67     1082.08     42.99 o 
  -1   3  12     2233.89     2253.85     83.31 o 
   1   3  12       46.63       37.57     11.22 o 
   3   3  12     3318.68     3098.55    165.18 o 
   5   3  12        1.85       15.17     13.42 o 
   7   3  12     3681.86     3845.18    121.39 o 
   9   3  12      314.34      354.87     22.37 o 
  11   3  12     7116.92     6639.40    236.07 o 
  13   3  12     5584.55     5275.84    188.24 o 
  15   3  12     3677.25     3567.77    224.63 o 
  17   3  12        5.38      -19.69     19.69 o 
  19   3  12     3102.58     3326.95    125.92 o 
  21   3  12      907.11      879.19     45.86 o 
  23   3  12      705.41      680.33     40.25 o 
  25   3  12       19.58       14.36     19.57 o 
  27   3  12      267.88      245.90     26.40 o 
  29   3  12       25.20        8.73     20.82 o 
 -30   4  12      254.51      291.42     28.15 o 
 -28   4  12        5.28        2.89     19.71 o 
 -26   4  12      312.36      334.29     23.52 o 
 -24   4  12      820.29      982.20     40.35 o 
 -22   4  12     1496.51     1510.97     51.76 o 
 -20   4  12     5030.05     5232.76    144.14 o 
 -18   4  12     1036.83     1020.75     53.59 o 
 -16   4  12     2199.12     2277.37     68.91 o 
 -14   4  12     4554.52     4611.59    127.71 o 
 -12   4  12     3132.08     3228.98     91.96 o 
 -10   4  12      458.55      439.98     24.53 o 
  -8   4  12       43.87       52.39     12.62 o 
  -6   4  12     3221.91     3203.13     97.84 o 
  -4   4  12       40.08       24.12     14.64 o 
  -2   4  12       61.17       29.65     10.64 o 
   0   4  12      118.58       80.60     16.74 o 
   2   4  12      942.81      823.84     30.88 o 
   4   4  12     3787.70     3662.66    118.02 o 
   6   4  12     4500.80     4137.28    152.31 o 
   8   4  12     2994.41     3200.27    120.01 o 
  10   4  12     2305.13     2477.21    150.33 o 
  12   4  12     1161.19     1139.80     85.12 o 
  14   4  12     1504.76     1365.79     61.36 o 
  16   4  12      278.63      200.22     24.93 o 
  18   4  12     2012.68     2013.60     83.40 o 
  20   4  12        6.21        0.23     19.04 o 
  22   4  12     1433.41     1485.54     66.60 o 
  24   4  12      124.90      155.36     24.71 o 
  26   4  12       92.39      107.53     23.94 o 
  28   4  12      100.30      104.64     25.07 o 
 -29   5  12      345.60      380.37     30.84 o 
 -27   5  12        0.06        6.32     21.47 o 
 -25   5  12       31.71       54.33     21.07 o 
 -23   5  12       99.21      114.29     22.28 o 
 -21   5  12        2.08        4.57     16.75 o 
 -19   5  12        0.02       -3.72     17.11 o 
 -17   5  12       13.34        7.28     18.49 o 
 -15   5  12      516.05      535.36     24.18 o 
 -13   5  12       65.57       45.40     14.14 o 
 -11   5  12        0.35        8.33     13.28 o 
  -9   5  12      301.25      287.80     23.56 o 
  -7   5  12        0.11      -13.73     13.73 o 
  -5   5  12       78.51       79.94     15.66 o 
  -3   5  12      316.69      297.91     32.83 o 
  -1   5  12       22.12       11.03      9.88 o 
   1   5  12      213.99      180.51     34.79 o 
   3   5  12      504.29      495.14     27.35 o 
   5   5  12       46.41       22.73     15.34 o 
   7   5  12      604.10      620.01     36.97 o 
   9   5  12     1446.99     1384.99     63.15 o 
  11   5  12       11.95       16.51     20.69 o 
  13   5  12      146.33      128.56     23.13 o 
  15   5  12       55.31       52.97     21.33 o 
  17   5  12        1.19       -6.84     22.50 o 
  19   5  12       68.53      105.84     30.39 o 
  21   5  12       58.16       40.65     29.05 o 
  23   5  12      280.30      319.31     38.74 o 
  25   5  12       31.47       51.47     30.96 o 
 -26   6  12      419.91      434.35     36.37 o 
 -24   6  12      238.21      251.66     27.04 o 
 -22   6  12      186.25      181.19     22.46 o 
 -20   6  12      203.17      218.23     28.02 o 
 -18   6  12     1058.47     1075.03     42.03 o 
 -16   6  12     1376.58     1414.45     49.01 o 
 -14   6  12     1612.26     1744.37     62.73 o 
 -12   6  12      420.15      406.59     26.29 o 
 -10   6  12      739.31      715.68     32.76 o 
  -8   6  12      145.27      149.98     19.22 o 
  -6   6  12       51.68       52.73     16.69 o 
  -4   6  12        3.96      -17.90     17.90 o 
  -2   6  12      894.29      908.06     99.23 o 
   0   6  12     1116.53     1115.32    108.54 o 
   2   6  12     1682.49     1670.69     60.63 o 
   4   6  12     1151.73     1250.86     49.35 o 
   6   6  12       45.85       59.31     17.87 o 
   8   6  12      246.51      282.40     28.64 o 
  10   6  12     3645.41     3280.09    127.18 o 
  12   6  12      519.94      546.13     68.07 o 
  14   6  12      995.83     1002.11     64.43 o 
  16   6  12       45.81       30.29     28.25 o 
  18   6  12      457.65      469.39     44.58 o 
  20   6  12       10.79       40.65     30.61 o 
  22   6  12      315.37      330.34     33.29 o 
 -23   7  12      690.37      698.90     34.93 o 
 -21   7  12      250.01      288.87     34.75 o 
 -19   7  12      117.38      126.63     29.08 o 
 -17   7  12     1875.25     1807.04     76.22 o 
 -15   7  12      135.49       74.12     24.93 o 
 -13   7  12     1801.40     1916.61     78.02 o 
 -11   7  12      671.93      682.14     48.78 o 
  -9   7  12     3491.84     3557.03    131.21 o 
  -7   7  12       12.92       18.02     31.56 o 
  -5   7  12       95.64      108.74     29.53 o 
  -3   7  12      174.09      178.05     35.65 o 
  -1   7  12     1790.47     1795.86    122.51 o 
   1   7  12      178.52      173.39     46.51 o 
   3   7  12      934.35      932.24     79.07 o 
   5   7  12       44.82       42.12     19.14 o 
   7   7  12     1370.20     1465.12     73.42 o 
   9   7  12       64.15       74.44     24.14 o 
  11   7  12     2570.61     2621.90    130.49 o 
  13   7  12      480.49      467.86     44.59 o 
  15   7  12     1158.33     1343.44     66.19 o 
  17   7  12      110.74       95.16     27.18 o 
  19   7  12      840.28      981.22     54.82 o 
 -18   8  12       69.05       59.47     26.90 o 
 -16   8  12      326.96      444.58     36.79 o 
 -14   8  12      152.14      177.81     34.87 o 
 -12   8  12       20.71       15.50     28.50 o 
 -10   8  12       35.41       28.15     27.34 o 
  -8   8  12       26.33       62.01     43.40 o 
  -6   8  12        1.25       18.60     40.30 o 
  -4   8  12      100.39       72.86     30.69 o 
  -2   8  12       24.74       18.60     28.50 o 
   0   8  12        0.99       21.23     28.25 o 
   2   8  12      245.96      228.45     69.76 o 
   4   8  12      357.99      334.18     39.28 o 
   6   8  12      303.93      256.06     37.95 o 
   8   8  12      398.65      398.42     48.23 o 
  10   8  12      229.85      217.26     36.12 o 
  12   8  12      161.35      186.48     44.96 o 
  14   8  12      166.76      211.66     31.96 o 
 -11   9  12        5.59      -43.40     43.40 o 
  -9   9  12       39.95        3.10     46.50 o 
  -7   9  12       11.35        0.00     46.50 o 
  -5   9  12       44.87       12.40     46.50 o 
  -3   9  12       17.49      -34.10     43.40 o 
  -1   9  12      385.14      347.26     58.91 o 
   1   9  12       51.81       66.21     62.01 o 
   3   9  12      381.91      483.42     48.08 o 
   5   9  12       27.78      -26.25     32.67 o 
   7   9  12      205.97      139.52     55.81 o 
 -33   1  13       94.89      112.71     22.12 o 
 -31   1  13      307.54      326.86     25.58 o 
 -29   1  13      591.11      635.07     31.75 o 
 -27   1  13       78.68       85.70     18.30 o 
 -25   1  13      391.30      437.71     24.65 o 
 -23   1  13      138.74      161.55     19.01 o 
 -21   1  13     2794.33     2812.32     82.82 o 
 -19   1  13     1442.51     1552.82     50.87 o 
 -17   1  13     3302.14     3413.41     96.92 o 
 -15   1  13      346.46      340.96     20.32 o 
 -13   1  13    10843.59    10790.90    284.94 o 
 -11   1  13     1062.37     1119.52     38.61 o 
  -9   1  13     8485.38     8497.38    225.71 o 
  -7   1  13     4160.30     4123.94    113.21 o 
  -5   1  13      855.97      861.42     30.74 o 
  -3   1  13      482.45      334.84     70.71 o 
  -1   1  13     1849.02     1722.69     60.09 o 
   1   1  13       85.20       60.14     13.70 o 
   3   1  13     1430.30     1410.78     52.27 o 
   5   1  13        0.01       -2.64     12.25 o 
   7   1  13     4554.30     4487.02    139.66 o 
   9   1  13      162.26      140.29     17.05 o 
  11   1  13    10485.99     9861.09    297.16 o 
  13   1  13      627.34      591.59     29.40 o 
  15   1  13     1516.37     1462.64     54.58 o 
  17   1  13      835.93      876.01     39.08 o 
  19   1  13     2164.10     2204.99     75.97 o 
  21   1  13      901.40     1019.97     43.50 o 
  23   1  13      335.90      349.52     28.71 o 
  25   1  13      609.11      612.05     58.18 o 
  27   1  13      335.05      336.47     29.76 o 
  29   1  13       62.17        9.07     21.41 o 
 -32   2  13      303.26      294.50     26.02 o 
 -30   2  13      338.28      304.65     25.28 o 
 -28   2  13      247.60      221.07     22.70 o 
 -26   2  13       10.11       23.36     16.89 o 
 -24   2  13      187.28      235.52     20.78 o 
 -22   2  13      267.07      266.14     20.28 o 
 -20   2  13     1810.66     1716.67     55.87 o 
 -18   2  13      653.21      587.67     26.83 o 
 -16   2  13     3287.14     3271.46     93.27 o 
 -14   2  13     5030.67     5103.65    147.98 o 
 -12   2  13     3613.38     3682.05    103.01 o 
 -10   2  13     7389.40     7792.81    301.64 o 
  -8   2  13     6819.20     6612.12    177.05 o 
  -6   2  13    10108.24    10189.45    340.77 o 
  -4   2  13       27.21       20.48     15.69 o 
  -2   2  13     2876.39     3146.97    150.87 o 
   0   2  13      773.23      865.67     36.80 o 
   2   2  13      893.85      824.51     35.61 o 
   4   2  13      675.59      648.56     31.78 o 
   6   2  13      616.36      534.62     27.49 o 
   8   2  13     2868.97     2914.98    102.47 o 
  10   2  13     3328.43     3428.15    109.75 o 
  12   2  13     4458.39     4360.34    139.31 o 
  14   2  13     1563.09     1570.17     56.94 o 
  16   2  13     3402.28     3625.27    116.71 o 
  18   2  13     6521.77     6306.09    225.84 o 
  20   2  13      260.60      334.10     28.33 o 
  22   2  13     1551.17     1546.82     67.72 o 
  24   2  13       49.92       47.56     20.57 o 
  26   2  13      295.09      230.93     30.31 o 
  28   2  13      433.54      423.82     32.22 o 
 -31   3  13       84.61      111.45     21.63 o 
 -29   3  13        6.59        3.30     18.42 o 
 -27   3  13        0.87        4.91     17.71 o 
 -25   3  13       30.04       23.05     16.76 o 
 -23   3  13      126.67       90.16     18.42 o 
 -21   3  13      948.79      985.25     43.28 o 
 -19   3  13      205.62      201.54     19.00 o 
 -17   3  13     1644.85     1623.30     52.83 o 
 -15   3  13      826.64      880.35     34.31 o 
 -13   3  13      287.51      309.42     19.42 o 
 -11   3  13       74.55      100.18     15.52 o 
  -9   3  13      910.82      837.76     35.28 o 
  -7   3  13     1250.99     1305.92     46.02 o 
  -5   3  13      485.09      641.35     54.70 o 
  -3   3  13     1154.65     1037.13     36.34 o 
  -1   3  13       26.57       31.87     11.46 o 
   1   3  13        3.77      -11.25     12.74 o 
   3   3  13      284.17      248.10     19.65 o 
   5   3  13        0.15       -2.72     13.82 o 
   7   3  13      295.68      359.56     22.67 o 
   9   3  13      750.67      583.26     38.40 o 
  11   3  13     1841.24     1779.03     63.90 o 
  13   3  13       70.45       86.51     20.69 o 
  15   3  13     4146.52     4123.75    154.28 o 
  17   3  13        9.25       16.64     19.57 o 
  19   3  13       66.70       88.07     22.42 o 
  21   3  13        7.53      -17.19     33.28 o 
  23   3  13      135.20      120.41     26.92 o 
  25   3  13       17.06       13.06     20.57 o 
  27   3  13        2.49      -21.08     21.08 o 
 -30   4  13        1.77      -21.47     21.47 o 
 -28   4  13      228.91      239.61     33.56 o 
 -26   4  13      205.24      213.34     22.35 o 
 -24   4  13      500.61      504.34     27.82 o 
 -22   4  13      127.00      137.38     19.35 o 
 -20   4  13      725.21      771.20     36.37 o 
 -18   4  13        9.65        3.71     15.98 o 
 -16   4  13       44.80       51.84     14.94 o 
 -14   4  13     1065.83     1060.57     39.24 o 
 -12   4  13      281.11      253.62     18.35 o 
 -10   4  13     2122.98     2062.26     68.22 o 
  -8   4  13       24.37       28.26     13.97 o 
  -6   4  13      195.83      187.70     22.33 o 
  -4   4  13      749.55      725.69     45.34 o 
  -2   4  13      586.07      587.85     28.00 o 
   0   4  13      560.94      546.07     24.32 o 
   2   4  13      170.52      180.50     18.51 o 
   4   4  13       82.30      118.62     22.37 o 
   6   4  13      296.82      357.52     28.53 o 
   8   4  13     2489.24     2069.66    121.22 o 
  10   4  13      538.02      504.95     33.18 o 
  12   4  13      404.18      398.98     30.33 o 
  14   4  13     1032.62     1004.72     53.36 o 
  16   4  13        5.95      -16.73     19.53 o 
  18   4  13      657.15      702.09     42.06 o 
  20   4  13       11.15        2.13     22.42 o 
  22   4  13      171.18      201.84     26.37 o 
  24   4  13      423.47      448.88     34.83 o 
  26   4  13      139.61      151.54     32.06 o 
 -27   5  13      105.43       98.92     24.73 o 
 -25   5  13      424.53      479.69     39.57 o 
 -23   5  13       57.74       61.67     21.91 o 
 -21   5  13     1494.32     1382.13     50.00 o 
 -19   5  13      955.14     1003.29     42.31 o 
 -17   5  13     2574.54     2664.39     80.81 o 
 -15   5  13     1050.96     1070.03     40.01 o 
 -13   5  13     2124.41     2135.02     71.56 o 
 -11   5  13       28.08       20.06     17.29 o 
  -9   5  13     3807.97     4082.23    218.69 o 
  -7   5  13      805.74      709.33     38.59 o 
  -5   5  13     1151.01     1196.24     57.93 o 
  -3   5  13      636.56      648.78     40.03 o 
  -1   5  13     2612.61     2678.79    155.41 o 
   1   5  13      433.80      443.36     22.98 o 
   3   5  13     2011.72     1948.40     81.76 o 
   5   5  13      270.24      266.84     26.73 o 
   7   5  13     3690.03     3716.33    140.32 o 
   9   5  13      662.69      630.00     38.76 o 
  11   5  13     3564.04     3627.49    179.30 o 
  13   5  13      270.09      252.56     27.77 o 
  15   5  13     1311.32     1280.37     61.35 o 
  17   5  13        2.31       19.81     23.05 o 
  19   5  13     3328.56     3484.97    134.87 o 
  21   5  13      731.03      841.73     61.27 o 
  23   5  13      440.80      464.35     37.25 o 
 -24   6  13       29.50       -4.60     19.73 o 
 -22   6  13        1.56      -18.47     18.47 o 
 -20   6  13      402.14      399.32     26.83 o 
 -18   6  13       22.56       25.96     25.12 o 
 -16   6  13      577.01      647.69     35.80 o 
 -14   6  13      940.59     1107.03     47.09 o 
 -12   6  13      997.40     1005.06     50.97 o 
 -10   6  13     2027.69     2133.85     72.66 o 
  -8   6  13       10.90       -0.18     20.24 o 
  -6   6  13     2847.48     3084.64    162.05 o 
  -4   6  13      730.72      711.75     38.68 o 
  -2   6  13        4.11       -7.05     23.82 o 
   0   6  13       29.36       47.58     25.14 o 
   2   6  13        6.33       -4.44     19.53 o 
   4   6  13     1563.11     1458.33     66.83 o 
   6   6  13       19.20       10.99     21.75 o 
   8   6  13      519.04      409.90     41.80 o 
  10   6  13      179.65      166.27     27.77 o 
  12   6  13      163.49      219.11     28.53 o 
  14   6  13      791.01      862.44     50.53 o 
  16   6  13      249.60      330.03     33.02 o 
  18   6  13     1551.16     1762.90    114.37 o 
  20   6  13        3.59       23.35     25.76 o 
 -21   7  13       61.06       26.65     27.41 o 
 -19   7  13       50.83       33.43     26.73 o 
 -17   7  13       15.16      -21.94     24.64 o 
 -15   7  13      301.10      358.60     33.13 o 
 -13   7  13       31.33       -1.24     22.50 o 
 -11   7  13        9.53       24.42     23.82 o 
  -9   7  13      322.28      393.15     43.41 o 
  -7   7  13      213.72      196.03     32.67 o 
  -5   7  13        4.66       14.39     27.34 o 
  -3   7  13        2.03        2.33     46.50 o 
  -1   7  13      368.19      365.76     39.28 o 
   1   7  13        2.23        9.43     26.03 o 
   3   7  13      102.06      105.41     43.40 o 
   5   7  13       48.64       34.56     29.53 o 
   7   7  13      151.30      144.56     27.41 o 
   9   7  13      228.21      239.75     52.86 o 
  11   7  13       41.88       49.68     25.48 o 
  13   7  13      175.65      190.99     29.70 o 
  15   7  13      218.06      268.17     32.68 o 
  17   7  13      129.05      120.13     30.79 o 
 -16   8  13      435.94      557.50     51.16 o 
 -14   8  13      591.99      734.85     80.62 o 
 -12   8  13      295.69      337.95     62.01 o 
 -10   8  13      609.21      536.41     68.21 o 
  -8   8  13      672.63      744.16     77.52 o 
  -6   8  13      338.33      325.07     40.51 o 
  -4   8  13       88.51      115.44     48.06 o 
  -2   8  13      251.44      271.06     62.01 o 
   0   8  13      340.86      313.23     77.51 o 
   2   8  13      514.37      506.77     48.06 o 
   4   8  13      158.65       62.01     49.61 o 
   6   8  13      169.38      133.32     52.71 o 
   8   8  13      333.67      294.55     58.91 o 
  10   8  13      673.63      716.35     88.37 o 
  12   8  13      196.99      272.22     35.22 o 
 -32   0  14      618.13      646.87     55.11 o 
 -30   0  14      567.35      699.26     55.62 o 
 -28   0  14       42.91       81.88     24.55 o 
 -26   0  14      898.25      892.88     46.84 o 
 -24   0  14      938.85      990.37     50.06 o 
 -22   0  14       89.51       51.27     21.08 o 
 -20   0  14     2342.61     2144.29     83.89 o 
 -18   0  14        7.80       23.16     25.23 o 
 -16   0  14     8087.06     8393.86    362.35 o 
 -14   0  14       28.64       70.29     48.05 o 
 -12   0  14     5195.47     5476.71    241.41 o 
 -10   0  14     1389.98     1190.69     66.86 o 
  -8   0  14     4045.44     3882.25    245.16 o 
  -6   0  14     6178.09     5778.35    353.97 o 
  -4   0  14      840.19      775.56     71.32 o 
  -2   0  14     5642.17     5063.49    222.81 o 
   0   0  14      383.88      393.77     46.51 o 
   2   0  14     2944.52     3006.95    138.21 o 
   4   0  14     2457.15     2348.02    111.87 o 
   6   0  14      142.38      142.21     25.14 o 
   8   0  14     4845.21     4913.13    217.24 o 
  10   0  14       18.60       29.53     22.94 o 
  12   0  14     3508.83     3290.23    200.12 o 
  14   0  14     1039.49     1101.18     63.48 o 
  16   0  14     2795.91     2849.67    134.89 o 
  18   0  14     4144.47     4161.07    186.50 o 
  20   0  14      457.32      389.59     55.81 o 
  22   0  14     2317.27     2370.40    116.18 o 
  24   0  14      273.84      256.45     34.26 o 
  26   0  14      675.28      672.84     68.21 o 
  28   0  14      824.40      927.12     83.72 o 
 -31   1  14       12.13      -12.71     19.34 o 
 -29   1  14      196.49      210.03     23.69 o 
 -27   1  14        2.65      -11.45     19.75 o 
 -25   1  14       52.17       52.85     17.15 o 
 -23   1  14      731.87      671.92     30.58 o 
 -21   1  14      139.73      100.14     17.02 o 
 -19   1  14      130.68      106.61     17.02 o 
 -17   1  14      430.94      404.51     29.60 o 
 -15   1  14      322.42      311.40     20.04 o 
 -13   1  14     1494.88     1486.07     48.90 o 
 -11   1  14      716.74      722.99     37.81 o 
  -9   1  14    14083.53    13347.07    696.79 o 
  -7   1  14     3516.80     3615.44    163.45 o 
  -5   1  14      942.47      920.03     57.01 o 
  -3   1  14      270.49      167.76     18.44 o 
  -1   1  14      986.08     1019.68     48.79 o 
   1   1  14       41.92       42.73     15.07 o 
   3   1  14      489.29      488.03     26.36 o 
   5   1  14       84.92       87.29     16.22 o 
   7   1  14       12.20        2.94     14.29 o 
   9   1  14     2485.64     2320.55     78.71 o 
  11   1  14     1343.63     1339.30     51.90 o 
  13   1  14      107.91      111.71     18.68 o 
  15   1  14     2950.43     2900.26     96.15 o 
  17   1  14      260.75      217.28     21.97 o 
  19   1  14     1957.02     2057.87     72.86 o 
  21   1  14      362.55      330.51     25.68 o 
  23   1  14      923.44      841.29     45.66 o 
  25   1  14       64.19       77.23     23.24 o 
  27   1  14      234.22      229.79     34.99 o 
 -30   2  14        0.23      -16.08     19.89 o 
 -28   2  14      183.41      197.45     22.54 o 
 -26   2  14       14.44       18.05     17.29 o 
 -24   2  14        3.49        9.94     16.73 o 
 -22   2  14       20.01       14.82     15.44 o 
 -20   2  14      466.90      416.80     23.95 o 
 -18   2  14      150.04      176.22     18.47 o 
 -16   2  14      159.63      138.16     17.02 o 
 -14   2  14      128.57      139.56     16.40 o 
 -12   2  14     1023.42     1031.56     47.31 o 
 -10   2  14       17.91       -0.16     16.84 o 
  -8   2  14      132.83      117.60     44.96 o 
  -6   2  14        4.56       -4.65     21.92 o 
  -4   2  14        2.63      -14.29     14.29 o 
  -2   2  14      303.40      215.27     28.26 o 
   0   2  14       28.71        6.99     14.42 o 
   2   2  14      619.37      521.78     42.52 o 
   4   2  14       41.26       12.48     13.82 o 
   6   2  14       61.97       77.43     16.22 o 
   8   2  14      829.02      720.83     34.48 o 
  10   2  14       61.72       49.03     15.85 o 
  12   2  14       17.13       24.41     19.24 o 
  14   2  14      619.84      650.44     32.92 o 
  16   2  14     1069.82      993.66     43.29 o 
  18   2  14      179.08      196.83     28.85 o 
  20   2  14       40.62       29.34     21.41 o 
  22   2  14       34.40       29.87     21.41 o 
  24   2  14      173.58      153.75     25.77 o 
  26   2  14       76.43      104.79     24.27 o 
 -29   3  14      608.95      640.60     42.07 o 
 -27   3  14       10.88        0.72     18.64 o 
 -25   3  14      298.09      307.36     24.33 o 
 -23   3  14       69.89       70.32     17.47 o 
 -21   3  14       17.18       18.33     17.70 o 
 -19   3  14       95.32      117.25     17.58 o 
 -17   3  14      986.60      963.52     38.12 o 
 -15   3  14      681.33      713.40     30.47 o 
 -13   3  14     6141.97     6029.51    164.56 o 
 -11   3  14      648.95      620.69     36.00 o 
  -9   3  14     6596.43     6921.63    298.59 o 
  -7   3  14       31.36       21.29     18.68 o 
  -5   3  14     5703.78     6064.44    380.28 o 
  -3   3  14       34.53        8.00     17.08 o 
  -1   3  14     1538.55     1582.17     98.17 o 
   1   3  14        1.12        0.08     14.29 o 
   3   3  14      899.74      927.94     39.91 o 
   5   3  14       86.17      107.09     17.96 o 
   7   3  14     2128.22     2148.15     77.00 o 
   9   3  14      454.81      406.22     25.68 o 
  11   3  14     2229.47     2249.10     77.43 o 
  13   3  14       11.81       28.80     20.88 o 
  15   3  14     4478.19     4440.58    164.83 o 
  17   3  14       54.03       52.50     22.33 o 
  19   3  14     3567.80     3799.68    143.88 o 
  21   3  14      197.87      200.56     26.52 o 
  23   3  14      716.23      752.69     44.29 o 
  25   3  14       82.95       56.16     23.94 o 
 -28   4  14       88.15      124.44     22.45 o 
 -26   4  14      624.83      725.03     42.53 o 
 -24   4  14      108.15      118.46     20.74 o 
 -22   4  14       33.58       44.26     18.26 o 
 -20   4  14     1056.38     1195.83     45.29 o 
 -18   4  14        2.06       30.00     17.29 o 
 -16   4  14     3263.50     3434.43     99.96 o 
 -14   4  14       32.87       64.20     21.38 o 
 -12   4  14     4608.75     4824.50    144.68 o 
 -10   4  14      731.34      641.90     40.21 o 
  -8   4  14      991.30     1019.34     48.64 o 
  -6   4  14     4112.84     3693.50    244.83 o 
  -4   4  14      398.83      425.18     43.21 o 
  -2   4  14     1696.93     1586.02     84.24 o 
   0   4  14      128.78       76.55     17.40 o 
   2   4  14      123.52      121.46     23.72 o 
   4   4  14      186.71      200.47     20.35 o 
   6   4  14      364.86      403.82     26.13 o 
   8   4  14     3376.40     3038.44    117.02 o 
  10   4  14      247.68      272.47     36.45 o 
  12   4  14     2331.70     2399.01     96.06 o 
  14   4  14       92.12       66.16     23.57 o 
  16   4  14     3027.64     2771.07    146.76 o 
  18   4  14     1428.04     1491.44     68.53 o 
  20   4  14      121.13      115.64     25.38 o 
  22   4  14      367.86      463.11     36.64 o 
  24   4  14        7.55       20.57     23.24 o 
 -25   5  14       92.45       60.17     23.28 o 
 -23   5  14        9.21       24.03     18.88 o 
 -21   5  14       27.07        8.42     18.01 o 
 -19   5  14        4.57        2.51     19.70 o 
 -17   5  14       79.06       88.47     20.96 o 
 -15   5  14       38.00       55.25     18.50 o 
 -13   5  14      267.64      247.19     23.10 o 
 -11   5  14       79.90      107.67     33.81 o 
  -9   5  14      579.06      585.73     35.18 o 
  -7   5  14       62.75       89.91     22.62 o 
  -5   5  14       48.17       60.69     20.50 o 
  -3   5  14       44.41       24.10     19.90 o 
  -1   5  14       41.75       15.91     24.57 o 
   1   5  14      269.67      240.78     32.89 o 
   3   5  14      377.03      364.84     30.33 o 
   5   5  14       62.49       40.39     27.06 o 
   7   5  14      276.44      286.55     39.89 o 
   9   5  14       97.38       79.32     23.94 o 
  11   5  14       31.90       24.94     24.88 o 
  13   5  14      206.69      226.04     28.99 o 
  15   5  14      249.84      238.43     29.08 o 
  17   5  14        4.67        4.52     23.13 o 
  19   5  14       64.28       87.06     26.73 o 
  21   5  14        4.14      -12.29     24.27 o 
 -22   6  14       29.67       36.12     28.19 o 
 -20   6  14       47.04       35.87     26.37 o 
 -18   6  14      284.22      313.51     28.00 o 
 -16   6  14      755.69      803.07     39.42 o 
 -14   6  14      151.17      187.37     27.90 o 
 -12   6  14     1214.46     1348.65     95.82 o 
 -10   6  14      112.52      189.86     27.41 o 
  -8   6  14      227.16      283.07     29.80 o 
  -6   6  14     1386.12     1417.02     95.07 o 
  -4   6  14      986.46     1014.82    111.63 o 
  -2   6  14      643.24      695.67     48.09 o 
   0   6  14      355.87      381.36     58.91 o 
   2   6  14      373.56      344.16     58.91 o 
   4   6  14      264.81      236.37     28.64 o 
   6   6  14      223.59      200.99     27.41 o 
   8   6  14      919.12      981.34     53.09 o 
  10   6  14      294.94      252.56     29.57 o 
  12   6  14      475.81      518.20     39.87 o 
  14   6  14      229.76      284.12     32.60 o 
  16   6  14      364.04      409.43     47.46 o 
  18   6  14      297.41      332.41     35.55 o 
 -19   7  14       68.89       93.56     29.40 o 
 -17   7  14      724.05      765.58     55.62 o 
 -15   7  14       20.41       43.40     40.30 o 
 -13   7  14      796.22      770.53     85.27 o 
 -11   7  14      219.20      246.85     36.12 o 
  -9   7  14     1588.21     1695.28     89.83 o 
  -7   7  14       10.91       32.55     30.69 o 
  -5   7  14     2318.08     2495.15    119.41 o 
  -3   7  14       10.11       22.85     31.00 o 
  -1   7  14     1067.46     1048.11     99.23 o 
   1   7  14        0.23      -31.00     40.30 o 
   3   7  14      101.00      102.31     49.61 o 
   5   7  14       40.21        0.00     46.50 o 
   7   7  14      275.06      199.99     39.46 o 
   9   7  14        1.19      -24.93     24.93 o 
  11   7  14     1338.71     1287.79     65.53 o 
  13   7  14       34.37       46.03     27.76 o 
  15   7  14      939.34      973.21     55.96 o 
 -12   8  14      272.35      213.93     58.91 o 
 -10   8  14        7.57      -40.30     46.50 o 
  -8   8  14       45.00       65.11     46.50 o 
  -6   8  14       38.37       54.26     32.88 o 
  -4   8  14      130.56      184.67     37.08 o 
  -2   8  14       92.18       43.20     49.61 o 
   0   8  14        1.23       24.80     43.40 o 
   2   8  14       35.97       43.40     46.50 o 
   4   8  14      106.41      105.41     52.71 o 
   6   8  14        6.75      -43.40     43.40 o 
   8   8  14       67.04      -12.40     49.61 o 
 -29   1  15      902.57      953.44     41.18 o 
 -27   1  15        2.26       -3.74     18.10 o 
 -25   1  15      458.09      467.64     27.31 o 
 -23   1  15        3.29        1.97     16.94 o 
 -21   1  15      352.51      341.96     23.74 o 
 -19   1  15        2.57       -4.73     15.29 o 
 -17   1  15     1140.06     1154.01     41.93 o 
 -15   1  15     3302.51     3293.48     94.65 o 
 -13   1  15      189.89      211.45     23.23 o 
 -11   1  15     1799.11     1683.47     87.72 o 
  -9   1  15     4026.03     3883.60    176.62 o 
  -7   1  15       99.23       59.03     35.65 o 
  -5   1  15     1523.77     1435.39    131.81 o 
  -3   1  15       89.35       92.00     17.29 o 
  -1   1  15     5091.65     4880.34    152.84 o 
   1   1  15       38.14       25.67     15.38 o 
   3   1  15     1658.23     1629.29     60.05 o 
   5   1  15       15.14        4.62     15.38 o 
   7   1  15      741.20      752.55     44.31 o 
   9   1  15      510.28      499.53     28.99 o 
  11   1  15     1557.22     1572.07     60.88 o 
  13   1  15     1136.60     1098.58     46.48 o 
  15   1  15     2323.60     2224.54     78.31 o 
  17   1  15      681.37      748.70     37.58 o 
  19   1  15     1877.61     1979.03     71.31 o 
  21   1  15        0.84        6.36     21.08 o 
  23   1  15      775.48      831.84     46.35 o 
  25   1  15       12.24       -2.07     21.08 o 
 -28   2  15     1791.77     1899.72     64.51 o 
 -26   2  15        1.53       18.19     18.15 o 
 -24   2  15      180.52      211.07     22.22 o 
 -22   2  15      151.90      146.59     19.56 o 
 -20   2  15       36.28       56.53     17.16 o 
 -18   2  15       34.53       28.68     15.89 o 
 -16   2  15     1504.07     1480.18     62.11 o 
 -14   2  15       10.88        3.01     16.29 o 
 -12   2  15     5032.68     5026.14    222.75 o 
 -10   2  15      952.71     1001.37     64.66 o 
  -8   2  15     3892.55     3750.73    171.14 o 
  -6   2  15      830.95      883.49     60.27 o 
  -4   2  15     5697.81     5218.30    322.85 o 
  -2   2  15     2957.50     2917.34    295.68 o 
   0   2  15     2088.76     2011.43     91.78 o 
   2   2  15      762.30      731.20     34.06 o 
   4   2  15      380.99      428.98     30.43 o 
   6   2  15       57.03       33.22     16.22 o 
   8   2  15      431.37      338.23     24.73 o 
  10   2  15     1161.87     1144.26     47.63 o 
  12   2  15     2816.49     2810.05     94.60 o 
  14   2  15      321.66      363.44     26.59 o 
  16   2  15     2840.05     2951.46    114.62 o 
  18   2  15      972.38     1106.45     55.81 o 
  20   2  15      682.78      784.15     44.55 o 
  22   2  15      538.19      485.96     36.20 o 
  24   2  15      620.08      577.56     52.82 o 
 -27   3  15       22.31       33.37     20.52 o 
 -25   3  15        5.93       17.71     19.82 o 
 -23   3  15       19.75       18.82     17.85 o 
 -21   3  15      378.86      419.73     26.20 o 
 -19   3  15      172.25      170.35     19.60 o 
 -17   3  15       23.22       13.20     16.17 o 
 -15   3  15      612.79      639.90     36.43 o 
 -13   3  15      515.30      509.79     44.91 o 
 -11   3  15     1460.44     1541.08     83.33 o 
  -9   3  15     1061.64     1156.49     53.27 o 
  -7   3  15        0.80      -24.80     24.80 o 
  -5   3  15       28.76       17.05     26.31 o 
  -3   3  15      163.95      147.75     27.34 o 
  -1   3  15      586.02      555.95     30.54 o 
   1   3  15       35.71        9.02     16.52 o 
   3   3  15       52.71       36.11     17.90 o 
   5   3  15      151.94      142.39     19.33 o 
   7   3  15       45.11       23.30     17.21 o 
   9   3  15      143.98      115.69     19.33 o 
  11   3  15      707.85      634.89     39.30 o 
  13   3  15      648.14      580.81     38.45 o 
  15   3  15      394.52      380.65     32.12 o 
  17   3  15      190.63      206.99     29.06 o 
  19   3  15      142.15      193.77     27.58 o 
  21   3  15      227.80      239.38     28.99 o 
  23   3  15        5.47      -16.35     23.24 o 
 -26   4  15       37.54       23.38     21.53 o 
 -24   4  15      126.26      189.80     23.51 o 
 -22   4  15       21.10       31.83     19.59 o 
 -20   4  15      442.74      509.66     28.70 o 
 -18   4  15       18.21        0.72     22.33 o 
 -16   4  15      184.88      214.69     26.46 o 
 -14   4  15        7.57       50.52     29.53 o 
 -12   4  15      235.00      227.49     26.37 o 
 -10   4  15       76.74      105.97     23.57 o 
  -8   4  15     1827.74     1937.51     78.49 o 
  -6   4  15      853.73      891.45     58.07 o 
  -4   4  15     1518.94     1411.15     78.95 o 
  -2   4  15      497.27      518.93     43.69 o 
   0   4  15       89.77       99.41     35.85 o 
   2   4  15      820.14      891.13     42.52 o 
   4   4  15      502.16      471.65     28.99 o 
   6   4  15        3.46       19.24     21.33 o 
   8   4  15      152.89      150.01     33.33 o 
  10   4  15       97.54      118.90     24.93 o 
  12   4  15       15.02       20.81     21.75 o 
  14   4  15       25.50       29.37     23.94 o 
  16   4  15      761.96      814.78     47.46 o 
  18   4  15      767.80      799.43     47.46 o 
  20   4  15      107.22      124.59     27.94 o 
  22   4  15      246.85      286.48     33.02 o 
 -23   5  15        3.18       35.55     23.10 o 
 -21   5  15      633.41      638.31     42.67 o 
 -19   5  15      552.50      617.54     34.42 o 
 -17   5  15      442.09      478.56     36.28 o 
 -15   5  15      296.39      291.09     41.01 o 
 -13   5  15      398.65      436.20     33.39 o 
 -11   5  15     1058.70     1118.82     57.59 o 
  -9   5  15     1650.51     1583.04    125.60 o 
  -7   5  15      502.01      537.96     35.71 o 
  -5   5  15     2346.63     2188.30    109.66 o 
  -3   5  15      168.16      184.28     32.67 o 
  -1   5  15     1267.81     1140.63     99.23 o 
   1   5  15      335.14      300.75     52.71 o 
   3   5  15     3098.28     2976.15    117.58 o 
   5   5  15      341.25      353.13     45.23 o 
   7   5  15      295.16      264.12     35.94 o 
   9   5  15       48.85       73.53     24.93 o 
  11   5  15      625.71      599.25     40.95 o 
  13   5  15      477.25      427.20     39.62 o 
  15   5  15     1143.12     1142.65     84.43 o 
  17   5  15        8.07       21.32     25.76 o 
  19   5  15      390.57      304.13     34.40 o 
 -20   6  15       68.98      110.61     27.77 o 
 -18   6  15       46.40       47.72     26.10 o 
 -16   6  15      190.50      218.05     37.76 o 
 -14   6  15       29.59       30.35     26.21 o 
 -12   6  15      578.01      615.17     40.93 o 
 -10   6  15      307.47      295.24     68.13 o 
  -8   6  15     1749.38     1749.42     75.61 o 
  -6   6  15      490.14      471.29     65.11 o 
  -4   6  15      684.20      772.07     77.52 o 
  -2   6  15       81.13       24.80     43.40 o 
   0   6  15      377.71      316.25     55.81 o 
   2   6  15       52.19       43.40     43.40 o 
   4   6  15       70.29       43.40     43.40 o 
   6   6  15        9.55       19.52     24.93 o 
   8   6  15      222.40      213.27     29.70 o 
  10   6  15       35.23       -4.21     24.93 o 
  12   6  15      118.10       93.71     26.73 o 
  14   6  15        5.54        9.84     26.73 o 
  16   6  15     1106.53     1309.87     66.77 o 
 -15   7  15        8.83      -17.20     33.93 o 
 -13   7  15        4.43        1.55     32.88 o 
 -11   7  15       27.13       85.57     32.67 o 
  -9   7  15      466.78      576.63     51.16 o 
  -7   7  15      292.97      322.78     72.86 o 
  -5   7  15       85.96       27.90     46.51 o 
  -3   7  15       12.06      -40.30     40.30 o 
  -1   7  15      210.02      235.63     58.91 o 
   1   7  15       29.89       15.50     43.40 o 
   3   7  15        0.95      -21.70     46.50 o 
   5   7  15        2.71       12.40     49.60 o 
   7   7  15       21.83        3.10     49.60 o 
   9   7  15        2.50        0.00     32.88 o 
  11   7  15      149.70       86.93     29.70 o 
  -4   8  15      410.38      443.37     71.31 o 
  -2   8  15      319.53      316.25     65.11 o 
 -28   0  16     1159.84     1395.00     85.43 o 
 -26   0  16      494.10      629.06     91.47 o 
 -24   0  16     1599.38     1662.36     93.18 o 
 -22   0  16     1782.94     1893.58    100.88 o 
 -20   0  16     3382.75     3479.30    189.24 o 
 -18   0  16      712.60      564.99     45.89 o 
 -16   0  16      107.51       37.20     40.30 o 
 -14   0  16      273.28      192.23     46.51 o 
 -12   0  16     5863.28     5630.89    350.77 o 
 -10   0  16       18.40        9.30     37.20 o 
  -8   0  16      724.17      796.90     74.42 o 
  -6   0  16      781.57      790.71     77.52 o 
  -4   0  16     7437.87     7530.47    459.59 o 
  -2   0  16     1325.06     1148.13    248.10 o 
   0   0  16     5349.38     4876.04    246.76 o 
   2   0  16     2130.99     2219.85    110.74 o 
   4   0  16     1161.90     1155.47     67.98 o 
   6   0  16       19.22       25.84     26.03 o 
   8   0  16     3012.71     2780.29    131.62 o 
  10   0  16      259.57      216.07     32.67 o 
  12   0  16      665.38      704.63     50.29 o 
  14   0  16      135.53      107.66     28.25 o 
  16   0  16     1549.57     1491.75     83.24 o 
  18   0  16      420.30      484.46     43.68 o 
  20   0  16      541.61      534.63     44.91 o 
  22   0  16        2.97       -6.92     28.25 o 
 -27   1  16      163.29      171.79     23.23 o 
 -25   1  16      512.17      530.62     30.82 o 
 -23   1  16        2.76       26.01     18.32 o 
 -21   1  16      171.48      136.91     20.09 o 
 -19   1  16      121.17      103.74     18.26 o 
 -17   1  16      177.93      156.87     25.52 o 
 -15   1  16       36.74       44.09     29.53 o 
 -13   1  16      930.45      747.84     94.58 o 
 -11   1  16      322.36      299.68     38.76 o 
  -9   1  16      921.96      866.51     58.07 o 
  -7   1  16     1514.93     1342.59     75.63 o 
  -5   1  16     1180.30     1230.50     91.48 o 
  -3   1  16      259.85      183.98     32.67 o 
  -1   1  16     2612.19     2730.01     93.06 o 
   1   1  16      593.18      583.24     47.89 o 
   3   1  16      522.40      491.08     29.04 o 
   5   1  16        6.46      -16.13     16.13 o 
   7   1  16      669.27      661.01     33.65 o 
   9   1  16      236.90      220.48     22.44 o 
  11   1  16       90.41       87.93     28.19 o 
  13   1  16       29.73       26.29     18.41 o 
  15   1  16      596.49      606.10     33.96 o 
  17   1  16      363.25      388.13     30.43 o 
  19   1  16      964.09     1032.97     46.85 o 
  21   1  16       73.60       71.32     29.96 o 
  23   1  16       92.12      103.50     26.76 o 
 -26   2  16       21.39       -6.19     20.42 o 
 -24   2  16       67.32       98.38     21.21 o 
 -22   2  16       35.64       16.02     18.26 o 
 -20   2  16      159.35      197.70     21.26 o 
 -18   2  16       30.02       27.79     29.53 o 
 -16   2  16      119.68       59.90     30.46 o 
 -14   2  16        0.14      -27.34     27.34 o 
 -12   2  16       34.86       60.17     29.53 o 
 -10   2  16      108.49       31.00     28.50 o 
  -8   2  16     1367.54     1509.42     84.40 o 
  -6   2  16        1.73       -7.75     26.31 o 
  -4   2  16      628.43      651.55     47.10 o 
  -2   2  16      104.94      117.81     28.50 o 
   0   2  16      142.66      163.71     21.62 o 
   2   2  16       54.87       65.09     19.14 o 
   4   2  16      175.90      192.35     21.28 o 
   6   2  16       15.02       -3.68     17.00 o 
   8   2  16      226.35      213.86     22.44 o 
  10   2  16      725.00      733.63     36.41 o 
  12   2  16     1031.30      994.41     44.92 o 
  14   2  16      356.33      323.47     26.59 o 
  16   2  16       50.76       39.32     40.42 o 
  18   2  16       26.87        3.63     23.57 o 
  20   2  16       49.35       40.44     23.94 o 
  22   2  16       26.04       57.40     24.93 o 
 -25   3  16      656.01      721.39     35.84 o 
 -23   3  16      219.28      194.45     26.75 o 
 -21   3  16      312.22      343.69     28.69 o 
 -19   3  16        3.42       -0.80     29.53 o 
 -17   3  16      552.68      500.05     71.31 o 
 -15   3  16       13.81       10.68     29.53 o 
 -13   3  16       90.20       97.76     32.67 o 
 -11   3  16      992.58      907.00     61.39 o 
  -9   3  16     3163.44     2910.08    138.20 o 
  -7   3  16     1155.96     1051.00     74.42 o 
  -5   3  16      815.12     1038.30    124.03 o 
  -3   3  16     1169.53     1256.56     73.43 o 
  -1   3  16     3422.59     3610.57    207.87 o 
   1   3  16      441.69      475.24     47.64 o 
   3   3  16     1736.96     1769.97     65.89 o 
   5   3  16        2.32        0.27     20.14 o 
   7   3  16      527.05      481.80     30.14 o 
   9   3  16       61.64       61.18     19.73 o 
  11   3  16     1064.97     1110.40     57.68 o 
  13   3  16      888.45      799.84     47.12 o 
  15   3  16      909.01      996.70     53.65 o 
  17   3  16      133.60       93.72     25.62 o 
  19   3  16      519.53      598.88     41.60 o 
  21   3  16      648.53      760.01     47.65 o 
 -24   4  16     1039.15     1117.30     51.01 o 
 -22   4  16      206.74      199.61     30.96 o 
 -20   4  16       13.89        6.20     32.88 o 
 -18   4  16       65.81      111.91     33.93 o 
 -16   4  16     1144.44     1224.41     77.82 o 
 -14   4  16      465.40      450.81     34.99 o 
 -12   4  16      447.33      491.85     47.10 o 
 -10   4  16       23.97       33.64     29.53 o 
  -8   4  16     1220.31     1246.90     73.43 o 
  -6   4  16      238.58      259.07     43.41 o 
  -4   4  16      887.63      869.73     80.62 o 
  -2   4  16      756.85      790.19     69.77 o 
   0   4  16     1555.37     1505.80     83.33 o 
   2   4  16     1596.14     1688.85     73.95 o 
   4   4  16      934.36      906.42     42.58 o 
   6   4  16      236.30      248.41     30.33 o 
   8   4  16      875.96      833.69     47.58 o 
  10   4  16       57.28       49.65     23.59 o 
  12   4  16      556.26      554.77     60.60 o 
  14   4  16        0.67      -21.60     23.57 o 
  16   4  16      717.22      689.74     44.55 o 
  18   4  16       84.78       98.32     27.06 o 
 -21   5  16       68.11       80.34     37.94 o 
 -19   5  16       39.07       -2.89     25.62 o 
 -17   5  16       20.45        8.94     26.21 o 
 -15   5  16       23.71       14.52     24.93 o 
 -13   5  16        3.16      -24.35     24.35 o 
 -11   5  16       65.92       48.78     35.65 o 
  -9   5  16       49.81       63.56     32.88 o 
  -7   5  16      146.26      159.75     36.12 o 
  -5   5  16        3.79      -17.41     65.11 o 
  -3   5  16      102.99       89.91     30.69 o 
  -1   5  16       44.31       37.20     46.50 o 
   1   5  16       57.58        3.10     46.50 o 
   3   5  16      423.86      415.47     62.01 o 
   5   5  16      190.22      206.73     32.39 o 
   7   5  16      229.02      185.85     37.23 o 
   9   5  16       20.54      -23.52     23.57 o 
  11   5  16        2.12       14.02     24.93 o 
  13   5  16       17.03       36.87     25.96 o 
  15   5  16       36.26       53.15     26.46 o 
  17   5  16      127.93      143.15     72.86 o 
 -16   6  16       68.33       79.93     29.80 o 
 -14   6  16       72.52       42.42     27.28 o 
 -12   6  16      527.86      595.21     41.42 o 
 -10   6  16      145.83      132.94     36.12 o 
  -8   6  16      366.33      353.32     42.71 o 
  -6   6  16      169.72      179.82     49.61 o 
  -4   6  16     1126.85     1057.42     99.23 o 
  -2   6  16      669.63      716.26     77.52 o 
   0   6  16      722.20      654.25     74.42 o 
   2   6  16        2.77      -43.40     43.40 o 
   4   6  16      139.12      176.72     52.71 o 
   6   6  16      737.58      641.85     77.52 o 
   8   6  16      694.67      693.05     46.48 o 
  10   6  16       35.68       45.23     25.96 o 
  12   6  16       75.07      140.61     30.14 o 
 -11   7  16      958.73     1029.47     99.23 o 
  -9   7  16      103.53       99.21     52.71 o 
  -7   7  16       73.04      173.62     55.81 o 
  -5   7  16      917.85      827.91     89.92 o 
  -3   7  16      874.39      886.82     89.92 o 
  -1   7  16     1165.20     1355.11    120.94 o 
   1   7  16       83.27      105.41     55.81 o 
   3   7  16      546.49      576.71     77.51 o 
   5   7  16        3.54       15.50     46.50 o 
 -25   1  17     1030.26     1128.89     52.68 o 
 -23   1  17      367.31      385.33     36.97 o 
 -21   1  17      461.14      452.84     49.29 o 
 -19   1  17       39.00       95.45     36.12 o 
 -17   1  17     1164.32     1213.13     76.65 o 
 -15   1  17      420.65      377.22     41.48 o 
 -13   1  17        4.71       62.22     75.96 o 
 -11   1  17      343.93      397.31     41.48 o 
  -9   1  17        6.22        9.67     29.45 o 
  -7   1  17     1043.01     1248.83     76.74 o 
  -5   1  17      332.69      340.38     38.32 o 
  -3   1  17     1653.38     1752.26    133.36 o 
  -1   1  17      854.35      800.38    124.03 o 
   1   1  17      248.90      201.43     22.63 o 
   3   1  17     2599.08     2565.68     88.41 o 
   5   1  17        6.36       -4.25     17.78 o 
   7   1  17     4066.14     3928.14    127.58 o 
   9   1  17      170.88      169.98     23.25 o 
  11   1  17       45.89        1.70     18.96 o 
  13   1  17       12.55        0.81     19.64 o 
  15   1  17      345.05      323.95     28.27 o 
  17   1  17      165.22      157.50     24.23 o 
  19   1  17       55.67       50.47     24.30 o 
  21   1  17      315.87      345.75     33.75 o 
 -24   2  17     1392.93     1562.94    103.79 o 
 -22   2  17      180.32      214.47     55.81 o 
 -20   2  17      370.45      419.02     46.79 o 
 -18   2  17      330.95      309.14     63.56 o 
 -16   2  17      184.31      177.96     35.65 o 
 -14   2  17      100.89       94.83     31.73 o 
 -12   2  17      702.49      596.26     80.62 o 
 -10   2  17        1.65       -1.43     28.25 o 
  -8   2  17      232.29      289.21     39.46 o 
  -6   2  17      669.01      675.43    103.87 o 
  -4   2  17     6326.72     6928.81    425.29 o 
  -2   2  17      460.07      379.67     40.52 o 
   0   2  17     3135.19     3344.25    220.26 o 
   2   2  17      383.80      424.65     29.76 o 
   4   2  17     1343.95     1385.58     66.25 o 
   6   2  17      278.88      332.32     33.56 o 
   8   2  17     2421.09     2357.21     83.73 o 
  10   2  17      298.50      343.72     34.01 o 
  12   2  17      272.95      269.04     25.87 o 
  14   2  17       42.89       78.60     25.76 o 
  16   2  17      661.89      723.33     45.19 o 
  18   2  17       16.33       32.81     24.30 o 
  20   2  17      320.45      295.40     33.29 o 
 -23   3  17       17.81      -31.68     34.87 o 
 -21   3  17      271.60      376.08     46.04 o 
 -19   3  17      188.82      183.76     39.46 o 
 -17   3  17      149.25      163.12     36.12 o 
 -15   3  17        9.02       -9.30     32.88 o 
 -13   3  17        3.87       25.36     57.36 o 
 -11   3  17       26.44       37.98     30.46 o 
  -9   3  17      542.90      482.99     46.04 o 
  -7   3  17      425.15      417.52     42.71 o 
  -5   3  17      284.92      326.14     39.28 o 
  -3   3  17      437.91      474.39     62.01 o 
  -1   3  17      301.67      314.05     40.51 o 
   1   3  17      263.83      270.22     54.26 o 
   3   3  17      476.27      481.25     31.31 o 
   5   3  17      103.73       85.86     21.70 o 
   7   3  17      346.40      361.46     28.98 o 
   9   3  17       31.34       23.94     24.30 o 
  11   3  17      220.33      217.77     29.80 o 
  13   3  17      179.08      155.17     27.41 o 
  15   3  17        0.74      -17.03     24.55 o 
  17   3  17        6.90       -5.86     24.71 o 
 -20   4  17      111.91      153.14     38.32 o 
 -18   4  17      176.00      198.33     38.32 o 
 -16   4  17        3.26      -31.73     31.73 o 
 -14   4  17        0.05      -23.36     30.46 o 
 -12   4  17      217.13      180.24     37.08 o 
 -10   4  17       47.77      121.85     36.12 o 
  -8   4  17      525.13      556.60     48.23 o 
  -6   4  17       44.53       42.41     35.65 o 
  -4   4  17     1382.94     1370.99    142.65 o 
  -2   4  17       17.71        4.65     57.36 o 
   0   4  17      212.28      252.80    124.02 o 
   2   4  17      100.78       79.33     31.73 o 
   4   4  17      872.12      884.57     51.30 o 
   6   4  17       51.70       30.41     23.13 o 
   8   4  17      126.44      117.44     28.00 o 
  10   4  17       10.96      -24.30     24.30 o 
  12   4  17       31.19       13.62     25.38 o 
  14   4  17        0.87      -16.82     31.11 o 
  16   4  17      171.03      166.95     30.32 o 
 -17   5  17      293.51      312.82     51.16 o 
 -15   5  17        9.22       33.90     33.93 o 
 -13   5  17       88.38       80.71     33.93 o 
 -11   5  17      690.60      688.35     80.62 o 
  -9   5  17      273.22      212.71     79.06 o 
  -7   5  17      202.27      210.88     43.41 o 
  -5   5  17      108.68       85.55     34.87 o 
  -3   5  17     1572.95     1692.33    150.41 o 
  -1   5  17     1894.94     2034.51    151.97 o 
   1   5  17      513.73      567.41     71.31 o 
   3   5  17     1794.58     1925.92    151.97 o 
   5   5  17      313.85      316.25     65.11 o 
   7   5  17      368.66      360.52     36.28 o 
   9   5  17      136.55      172.15     31.49 o 
  11   5  17      404.64      474.56     39.80 o 
  13   5  17       52.82       12.26     26.21 o 
 -12   6  17        3.43       -6.20     49.60 o 
 -10   6  17       70.32       31.00     35.08 o 
  -8   6  17      495.51      508.49     71.31 o 
  -6   6  17      352.27      310.05     58.91 o 
  -4   6  17      641.17      734.85     83.72 o 
  -2   6  17        2.73      -21.70     49.60 o 
   0   6  17     1376.69     1305.55    117.84 o 
   2   6  17        0.04      -43.40     43.40 o 
   4   6  17      428.95      477.48     71.31 o 
   6   6  17       45.98       46.50     49.60 o 
   8   6  17       20.45       -6.20     49.60 o 
 -22   0  18       21.89        3.10     55.81 o 
 -20   0  18     2128.80     2186.55    164.38 o 
 -18   0  18       81.99      148.82     52.71 o 
 -16   0  18      726.79      626.34     77.52 o 
 -14   0  18      201.39      182.92     49.61 o 
 -12   0  18      128.54       43.41     49.61 o 
 -10   0  18       36.37       34.10     43.40 o 
  -8   0  18       98.20      139.52     46.51 o 
  -6   0  18     1140.06     1014.02     96.13 o 
  -4   0  18      771.68      728.68     74.42 o 
  -2   0  18        7.22      -34.10     37.20 o 
   0   0  18     4304.33     3748.35    245.13 o 
   2   0  18        2.79       25.55     31.73 o 
   4   0  18     4132.31     4404.81    206.34 o 
   6   0  18        8.55       10.91     27.34 o 
   8   0  18     1993.44     2053.01    147.32 o 
  10   0  18      190.38      225.67     37.08 o 
  12   0  18      434.49      378.27     62.01 o 
  14   0  18       33.64        0.00     29.05 o 
  16   0  18      347.36      352.07     89.91 o 
  18   0  18        4.58      -27.34     27.34 o 
 -23   1  18      213.85      215.38     45.88 o 
 -21   1  18      140.12      119.41     58.91 o 
 -19   1  18      240.85      293.25     65.11 o 
 -17   1  18      514.47      491.36     66.66 o 
 -15   1  18      161.61      139.60     36.12 o 
 -13   1  18      123.90       97.01     33.93 o 
 -11   1  18       14.27       23.92     30.46 o 
  -9   1  18        3.57      -20.15     30.69 o 
  -7   1  18      951.05      781.24     75.97 o 
  -5   1  18        1.80       18.17     31.73 o 
  -3   1  18     1203.53     1285.86     77.82 o 
  -1   1  18      299.48      423.29     51.16 o 
   1   1  18     1331.16     1298.23     78.94 o 
   3   1  18      590.09      646.47     36.41 o 
   5   1  18     1008.42      943.57     74.56 o 
   7   1  18      888.78      866.45     42.15 o 
   9   1  18        6.68      -16.71     20.06 o 
  11   1  18      164.85      166.88     28.64 o 
  13   1  18       12.39      -16.81     19.50 o 
  15   1  18      233.38      237.57     27.43 o 
  17   1  18       43.40       31.50     30.08 o 
 -22   2  18        2.54      -33.01     37.07 o 
 -20   2  18       87.08       84.06     38.32 o 
 -18   2  18      183.06      250.99     42.71 o 
 -16   2  18       52.66       65.40     34.87 o 
 -14   2  18       35.03       10.85     35.08 o 
 -12   2  18      125.58       82.11     36.12 o 
 -10   2  18        3.42       23.88     29.53 o 
  -8   2  18       43.24       58.68     48.05 o 
  -6   2  18       88.15       68.74     31.28 o 
  -4   2  18      256.28      278.19     39.46 o 
  -2   2  18       59.55       73.37     32.67 o 
   0   2  18      147.06      190.52     36.12 o 
   2   2  18       41.80       -1.55     30.69 o 
   4   2  18      404.05      421.44     30.59 o 
   6   2  18       65.02       85.04     22.63 o 
   8   2  18       43.37       44.26     21.71 o 
  10   2  18      142.14      162.08     24.39 o 
  12   2  18      305.59      300.89     32.35 o 
  14   2  18       61.67       27.79     24.93 o 
  16   2  18        9.54      -24.55     24.55 o 
 -19   3  18      180.93      139.04     42.71 o 
 -17   3  18      705.55      671.67     86.82 o 
 -15   3  18      209.17      216.25     39.28 o 
 -13   3  18      273.59      332.07     52.71 o 
 -11   3  18       48.94       28.33     57.36 o 
  -9   3  18      169.55      156.11     37.27 o 
  -7   3  18      771.14      751.52     55.88 o 
  -5   3  18        6.24       11.76     31.73 o 
  -3   3  18     1710.14     2044.80    179.88 o 
  -1   3  18      460.45      493.12     49.29 o 
   1   3  18     1123.20     1128.08     71.04 o 
   3   3  18     1287.24     1396.02     83.24 o 
   5   3  18     1018.01     1099.86     51.06 o 
   7   3  18      915.88      973.49     53.65 o 
   9   3  18       18.02       19.69     24.93 o 
  11   3  18      933.02     1052.46     58.41 o 
  13   3  18       62.50       31.08     32.90 o 
  15   3  18      176.83      165.84     31.50 o 
 -18   4  18      113.98      112.71     37.08 o 
 -16   4  18      360.90      383.48     69.76 o 
 -14   4  18       71.60       50.43     32.67 o 
 -12   4  18      100.93      100.95     34.87 o 
 -10   4  18        7.60       -1.55     30.69 o 
  -8   4  18       16.03       17.05     30.69 o 
  -6   4  18      896.57      932.12     64.65 o 
  -4   4  18      798.60      920.15     64.43 o 
  -2   4  18      421.34      498.99     49.29 o 
   0   4  18      666.59      697.42     54.68 o 
   2   4  18       29.67       37.20     46.50 o 
   4   4  18     1653.16     1705.68    136.45 o 
   6   4  18       54.12       15.50     32.88 o 
   8   4  18     1063.25     1102.45     60.82 o 
  10   4  18      282.72      248.47     32.79 o 
  12   4  18      244.34      279.17     34.98 o 
 -13   5  18        0.96      -15.50     46.50 o 
 -11   5  18       38.76        0.75     36.12 o 
  -9   5  18       86.81      105.06     38.32 o 
  -7   5  18       34.70       46.89     34.87 o 
  -5   5  18       12.36       15.07     31.73 o 
  -3   5  18      422.38      492.98     74.41 o 
  -1   5  18        4.15      -43.40     43.40 o 
   1   5  18        0.16        9.30     46.50 o 
   3   5  18        3.01       34.10     49.60 o 
   5   5  18        9.11       -6.20     49.60 o 
   7   5  18        1.11      -37.20     46.50 o 
 -19   1  19     1408.49     1594.31    150.40 o 
 -17   1  19      211.67      331.01     45.88 o 
 -15   1  19      310.33      329.52     45.88 o 
 -13   1  19      281.08      224.67     57.36 o 
 -11   1  19       60.22       44.08     34.87 o 
  -9   1  19        1.59      -19.67     31.73 o 
  -7   1  19       84.26       77.10     52.71 o 
  -5   1  19       20.01       10.50     33.93 o 
  -3   1  19     1169.64     1208.30     85.28 o 
  -1   1  19        1.82      -20.37     55.81 o 
   1   1  19     1211.07     1459.18    150.40 o 
   3   1  19       81.42      109.00     34.87 o 
   5   1  19     1231.98     1264.40     55.00 o 
   7   1  19     1002.52     1048.17     49.99 o 
   9   1  19      264.05      270.86     28.91 o 
  11   1  19      524.26      584.49     36.36 o 
  13   1  19      143.83      147.68     25.87 o 
 -18   2  19       13.72       32.59     40.51 o 
 -16   2  19      533.01      435.90     50.43 o 
 -14   2  19       24.47       18.60     37.27 o 
 -12   2  19      339.12      274.38     42.37 o 
 -10   2  19       22.09       34.70     33.93 o 
  -8   2  19      172.52      138.24     35.08 o 
  -6   2  19      134.89      161.30     41.85 o 
  -4   2  19      890.06     1103.30     72.36 o 
  -2   2  19      433.47      454.87     46.04 o 
   0   2  19      968.35     1182.60     77.63 o 
   2   2  19      843.02      884.54     62.46 o 
   4   2  19      985.31      940.95     64.65 o 
   6   2  19       27.17        6.98     23.25 o 
   8   2  19     1842.73     1997.98     75.51 o 
  10   2  19       27.73       30.23     23.25 o 
  12   2  19      592.71      727.96     47.65 o 
 -15   3  19        3.70      -13.95     37.27 o 
 -13   3  19        3.36      -21.51     34.87 o 
 -11   3  19        0.81       -9.30     30.69 o 
  -9   3  19      158.26      144.21     38.32 o 
  -7   3  19       27.34       27.70     33.93 o 
  -5   3  19       54.01       86.81     37.27 o 
  -3   3  19      331.99      400.01     49.61 o 
  -1   3  19       18.47       31.90     33.50 o 
   1   3  19       42.94       17.20     33.93 o 
   3   3  19       11.33       -4.76     30.46 o 
   5   3  19      102.18       44.95     72.86 o 
   7   3  19      462.57      478.26     41.09 o 
   9   3  19      396.45      389.08     36.97 o 
  11   3  19      302.22      378.26     68.21 o 
 -12   4  19      333.88      315.68     46.04 o 
 -10   4  19      164.92      161.39     40.51 o 
  -8   4  19       39.53       12.31     36.12 o 
  -6   4  19      187.32      175.23     40.31 o 
  -4   4  19      124.01      162.65     40.16 o 
  -2   4  19       20.72      -11.37     32.66 o 
   0   4  19      449.24      486.05     79.06 o 
   2   4  19       77.70       24.80     49.61 o 
   4   4  19       79.89      -49.61     49.61 o 
   6   4  19      152.38       86.81     58.91 o 
 -14   0  20      496.12      486.79     74.41 o 
 -12   0  20      750.80      834.09     89.92 o 
 -10   0  20       22.95       89.91     52.71 o 
  -8   0  20      215.97      142.62     52.71 o 
  -6   0  20       64.13       77.51     52.71 o 
  -4   0  20      483.20      353.46     62.01 o 
  -2   0  20       27.31       80.61     52.71 o 
   0   0  20      136.72      139.52     52.71 o 
   2   0  20      412.71      378.26     65.11 o 
   4   0  20      887.29      865.12     89.92 o 
   6   0  20      176.44      142.62     55.81 o 
   8   0  20      872.25     1040.63     70.06 o 
 -15   1  20      279.23      249.69     44.90 o 
 -13   1  20      243.00      224.23     42.71 o 
 -11   1  20      175.05      161.64     39.46 o 
  -9   1  20       82.79       93.01     39.46 o 
  -7   1  20        2.78      -26.35     32.88 o 
  -5   1  20       20.97       37.90     33.93 o 
  -3   1  20      439.11      480.37     47.10 o 
  -1   1  20       16.31      -22.60     33.93 o 
   1   1  20      142.97      138.19     38.32 o 
   3   1  20        1.08       19.67     34.87 o 
   5   1  20      971.95     1113.19     75.62 o 
   7   1  20       41.82       59.28     25.16 o 
   9   1  20      113.83      132.71     26.72 o 
 -12   2  20       93.09      104.35     37.94 o 
 -10   2  20        0.10      -33.93     33.93 o 
  -8   2  20       11.69       61.44     36.12 o 
  -6   2  20        6.07       27.90     37.27 o 
  -4   2  20       11.66      -32.66     32.66 o 
  -2   2  20        1.19       -0.58     34.87 o 
   0   2  20       28.65        5.79     32.67 o 
   2   2  20       30.56        9.60     38.75 o 
   4   2  20       87.08       84.24     38.32 o 
   6   2  20      105.83      143.05     39.28 o 
  -9   3  20       13.00       27.17     37.08 o 
  -7   3  20      281.95      372.62     72.86 o 
  -5   3  20      285.83      265.41     42.71 o 
  -3   3  20      187.20      122.00     40.51 o 
  -1   3  20       61.49       83.14     35.73 o 
   1   3  20      611.19      742.44     69.76 o 
   3   3  20       35.59       -4.10     33.93 o 
  -3   1  21        4.60      -22.92     91.46 o 
                                                 
